# Supplementary material for: Associations between tobacco and cannabis use and anxiety and depression among adults in the United States: Findings from the COVID-19 citizen science study
Source: PLoS One. 2023 Sep 13;18(9):e0289058. doi: 10.1371/journal.pone.0289058 (PMC10499225; doi:10.1371/journal.pone.0289058)
Supplement: S1 Dataset — (CSV) [file pone.0289058.s003.csv]

user_id	GAD7	excercise_freq	sex	ladder	lgbtq	co	agecat	race5	num_alcohol	anxiety	edu3	cig_daily	ecig_daily	othertob_daily	mj_daily	year_anxiety	PHQ8	depression	year_mood	n_anxiety	n_depression
14		6	male	8	Straight	None use	70+	NH White			3	0	0	0	0		0	0	2021	2	1
14	0	6	male	8	Straight	None use	70+	NH White		0	3	0	0	0	0	2021				1	2
20		3	female	7	Straight	None use	70+	NH White	0		3	0	0	0	0		0	0	2021	15	1
20		3	female	7	Straight	None use	70+	NH White	0		3	0	0	0	0		1	0	2021	16	2
20		3	female	7	Straight	None use	70+	NH White	0		3	0	0	0	0		2	0	2021	17	3
20		3	female	7	Straight	None use	70+	NH White	0		3	0	0	0	0		0	0	2021	18	4
20		3	female	7	Straight	None use	70+	NH White	0		3	0	0	0	0		2	0	2021	19	5
20		3	female	7	Straight	None use	70+	NH White	0		3	0	0	0	0		0	0	2021	20	6
20		3	female	7	Straight	None use	70+	NH White	0		3	0	0	0	0		0	0	2021	21	7
20		3	female	7	Straight	None use	70+	NH White	0		3	0	0	0	0		1	0	2021	22	8
20		3	female	7	Straight	None use	70+	NH White	0		3	0	0	0	0		0	0	2021	23	9
20		3	female	7	Straight	None use	70+	NH White	0		3	0	0	0	0		0	0	2022	24	10
20		3	female	7	Straight	None use	70+	NH White	0		3	0	0	0	0		0	0	2022	25	11
20		3	female	7	Straight	None use	70+	NH White	0		3	0	0	0	0		2	0	2022	26	12
20		3	female	7	Straight	None use	70+	NH White	0		3	0	0	0	0		0	0	2022	27	13
20		3	female	7	Straight	None use	70+	NH White	0		3	0	0	0	0		2	0	2022	28	14
20	0	3	female	7	Straight	None use	70+	NH White	0	0	3	0	0	0	0	2022				10	15
20	0	3	female	7	Straight	None use	70+	NH White	0	0	3	0	0	0	0	2021				9	16
20	0	3	female	7	Straight	None use	70+	NH White	0	0	3	0	0	0	0	2021				4	17
20	0	3	female	7	Straight	None use	70+	NH White	0	0	3	0	0	0	0	2021				7	18
20	2	3	female	7	Straight	None use	70+	NH White	0	0	3	0	0	0	0	2022				12	19
20	0	3	female	7	Straight	None use	70+	NH White	0	0	3	0	0	0	0	2022				13	20
20	0	3	female	7	Straight	None use	70+	NH White	0	0	3	0	0	0	0	2021				3	21
20	0	3	female	7	Straight	None use	70+	NH White	0	0	3	0	0	0	0	2022				11	22
20	0	3	female	7	Straight	None use	70+	NH White	0	0	3	0	0	0	0	2021				2	23
20	0	3	female	7	Straight	None use	70+	NH White	0	0	3	0	0	0	0	2021				5	24
20	2	3	female	7	Straight	None use	70+	NH White	0	0	3	0	0	0	0	2022				14	25
20	0	3	female	7	Straight	None use	70+	NH White	0	0	3	0	0	0	0	2021				6	26
20	0	3	female	7	Straight	None use	70+	NH White	0	0	3	0	0	0	0	2021				1	27
20	0	3	female	7	Straight	None use	70+	NH White	0	0	3	0	0	0	0	2021				8	28
61		5	male	8	Straight	None use	70+	NH White	15		3	0	0	0	0		5	0	2020	21	1
61		5	male	8	Straight	None use	70+	NH White	15		3	0	0	0	0		9	0	2020	22	2
61		5	male	8	Straight	None use	70+	NH White	15		3	0	0	0	0		6	0	2020	23	3
61		5	male	8	Straight	None use	70+	NH White	15		3	0	0	0	0		10	1	2020	24	4
61		5	male	8	Straight	None use	70+	NH White	15		3	0	0	0	0		11	1	2020	25	5
61		5	male	8	Straight	None use	70+	NH White	15		3	0	0	0	0		10	1	2021	26	6
61		5	male	8	Straight	None use	70+	NH White	15		3	0	0	0	0		13	1	2021	27	7
61		5	male	8	Straight	None use	70+	NH White	15		3	0	0	0	0		11	1	2021	28	8
61		5	male	8	Straight	None use	70+	NH White	15		3	0	0	0	0		9	0	2021	29	9
61		5	male	8	Straight	None use	70+	NH White	15		3	0	0	0	0		10	1	2021	30	10
61		5	male	8	Straight	None use	70+	NH White	15		3	0	0	0	0		9	0	2021	31	11
61		5	male	8	Straight	None use	70+	NH White	15		3	0	0	0	0		5	0	2021	32	12
61		5	male	8	Straight	None use	70+	NH White	15		3	0	0	0	0		5	0	2021	33	13
61		5	male	8	Straight	None use	70+	NH White	15		3	0	0	0	0		6	0	2021	34	14
61		5	male	8	Straight	None use	70+	NH White	15		3	0	0	0	0		6	0	2021	35	15
61		5	male	8	Straight	None use	70+	NH White	15		3	0	0	0	0		6	0	2021	36	16
61		5	male	8	Straight	None use	70+	NH White	15		3	0	0	0	0		7	0	2021	37	17
61		5	male	8	Straight	None use	70+	NH White	15		3	0	0	0	0		11	1	2022	38	18
61		5	male	8	Straight	None use	70+	NH White	15		3	0	0	0	0		11	1	2022	39	19
61	9	5	male	8	Straight	None use	70+	NH White	15	0	3	0	0	0	0	2021				9	20
61	10	5	male	8	Straight	None use	70+	NH White	15	1	3	0	0	0	0	2021				8	21
61	6	5	male	8	Straight	None use	70+	NH White	15	0	3	0	0	0	0	2021				18	22
61	6	5	male	8	Straight	None use	70+	NH White	15	0	3	0	0	0	0	2020				3	23
61	12	5	male	8	Straight	None use	70+	NH White	15	1	3	0	0	0	0	2021				7	24
61	7	5	male	8	Straight	None use	70+	NH White	15	0	3	0	0	0	0	2021				10	25
61	8	5	male	8	Straight	None use	70+	NH White	15	0	3	0	0	0	0	2020				6	26
61	4	5	male	8	Straight	None use	70+	NH White	15	0	3	0	0	0	0	2021				17	27
61	9	5	male	8	Straight	None use	70+	NH White	15	0	3	0	0	0	0	2021				11	28
61	8	5	male	8	Straight	None use	70+	NH White	15	0	3	0	0	0	0	2021				16	29
61	9	5	male	8	Straight	None use	70+	NH White	15	0	3	0	0	0	0	2021				15	30
61	5	5	male	8	Straight	None use	70+	NH White	15	0	3	0	0	0	0	2021				12	31
61	5	5	male	8	Straight	None use	70+	NH White	15	0	3	0	0	0	0	2021				13	32
61	10	5	male	8	Straight	None use	70+	NH White	15	1	3	0	0	0	0	2022				20	33
61	4	5	male	8	Straight	None use	70+	NH White	15	0	3	0	0	0	0	2020				4	34
61	7	5	male	8	Straight	None use	70+	NH White	15	0	3	0	0	0	0	2020				2	35
61	6	5	male	8	Straight	None use	70+	NH White	15	0	3	0	0	0	0	2020				5	36
61	6	5	male	8	Straight	None use	70+	NH White	15	0	3	0	0	0	0	2021				14	37
61	6	5	male	8	Straight	None use	70+	NH White	15	0	3	0	0	0	0	2020				1	38
61	10	5	male	8	Straight	None use	70+	NH White	15	1	3	0	0	0	0	2022				19	39
81		6	male	9	Straight	None use	50-59	NH White			3	0	0	0	0		0	0	2020	2	1
81	1	6	male	9	Straight	None use	50-59	NH White		0	3	0	0	0	0	2020				1	2
127		5	male	7	Straight	None use	70+	NH White			2	0	0	0	0		3	0	2020	9	1
127		5	male	7	Straight	None use	70+	NH White			2	0	0	0	0		2	0	2020	10	2
127		5	male	7	Straight	None use	70+	NH White			2	0	0	0	0		2	0	2020	11	3
127		5	male	7	Straight	None use	70+	NH White			2	0	0	0	0		3	0	2020	12	4
127		5	male	7	Straight	None use	70+	NH White			2	0	0	0	0		2	0	2020	13	5
127		5	male	7	Straight	None use	70+	NH White			2	0	0	0	0		2	0	2020	14	6
127		5	male	7	Straight	None use	70+	NH White			2	0	0	0	0		3	0	2020	15	7
127		5	male	7	Straight	None use	70+	NH White			2	0	0	0	0		2	0	2021	16	8
127	2	5	male	7	Straight	None use	70+	NH White		0	2	0	0	0	0	2020				7	9
127	3	5	male	7	Straight	None use	70+	NH White		0	2	0	0	0	0	2020				3	10
127	1	5	male	7	Straight	None use	70+	NH White		0	2	0	0	0	0	2020				2	11
127	2	5	male	7	Straight	None use	70+	NH White		0	2	0	0	0	0	2021				8	12
127	5	5	male	7	Straight	None use	70+	NH White		0	2	0	0	0	0	2020				6	13
127	2	5	male	7	Straight	None use	70+	NH White		0	2	0	0	0	0	2020				4	14
127	1	5	male	7	Straight	None use	70+	NH White		0	2	0	0	0	0	2020				5	15
127	2	5	male	7	Straight	None use	70+	NH White		0	2	0	0	0	0	2020				1	16
177		6	female	9	Straight	None use	60-69	NH White	1		2	0	0	0	0		1	0	2021	10	1
177		6	female	9	Straight	None use	60-69	NH White	1		2	0	0	0	0		1	0	2021	11	2
177		6	female	9	Straight	None use	60-69	NH White	1		2	0	0	0	0		0	0	2021	12	3
177		6	female	9	Straight	None use	60-69	NH White	1		2	0	0	0	0		0	0	2021	13	4
177		6	female	9	Straight	None use	60-69	NH White	1		2	0	0	0	0		2	0	2021	14	5
177		6	female	9	Straight	None use	60-69	NH White	1		2	0	0	0	0		1	0	2022	15	6
177		6	female	9	Straight	None use	60-69	NH White	1		2	0	0	0	0		0	0	2022	16	7
177		6	female	9	Straight	None use	60-69	NH White	1		2	0	0	0	0		0	0	2022	17	8
177		6	female	9	Straight	None use	60-69	NH White	1		2	0	0	0	0		1	0	2022	18	9
177	1	6	female	9	Straight	None use	60-69	NH White	1	0	2	0	0	0	0	2021				2	10
177	2	6	female	9	Straight	None use	60-69	NH White	1	0	2	0	0	0	0	2021				1	11
177	0	6	female	9	Straight	None use	60-69	NH White	1	0	2	0	0	0	0	2021				3	12
177	0	6	female	9	Straight	None use	60-69	NH White	1	0	2	0	0	0	0	2022				8	13
177	0	6	female	9	Straight	None use	60-69	NH White	1	0	2	0	0	0	0	2021				4	14
177	0	6	female	9	Straight	None use	60-69	NH White	1	0	2	0	0	0	0	2021				5	15
177	0	6	female	9	Straight	None use	60-69	NH White	1	0	2	0	0	0	0	2022				9	16
177	0	6	female	9	Straight	None use	60-69	NH White	1	0	2	0	0	0	0	2022				7	17
177	1	6	female	9	Straight	None use	60-69	NH White	1	0	2	0	0	0	0	2022				6	18
463		5	female	8	Straight	None use	60-69	NH White			2	0	0	0	0		1	0	2020	15	1
463		5	female	8	Straight	None use	60-69	NH White			2	0	0	0	0		1	0	2020	16	2
463		5	female	8	Straight	None use	60-69	NH White			2	0	0	0	0		1	0	2020	17	3
463		5	female	8	Straight	None use	60-69	NH White			2	0	0	0	0		1	0	2020	18	4
463		5	female	8	Straight	None use	60-69	NH White			2	0	0	0	0		0	0	2020	19	5
463		5	female	8	Straight	None use	60-69	NH White			2	0	0	0	0		0	0	2020	20	6
463		5	female	8	Straight	None use	60-69	NH White			2	0	0	0	0		1	0	2021	21	7
463		5	female	8	Straight	None use	60-69	NH White			2	0	0	0	0		0	0	2021	22	8
463		5	female	8	Straight	None use	60-69	NH White			2	0	0	0	0		0	0	2021	23	9
463		5	female	8	Straight	None use	60-69	NH White			2	0	0	0	0		2	0	2021	24	10
463		5	female	8	Straight	None use	60-69	NH White			2	0	0	0	0		1	0	2021	25	11
463		5	female	8	Straight	None use	60-69	NH White			2	0	0	0	0		1	0	2021	26	12
463		5	female	8	Straight	None use	60-69	NH White			2	0	0	0	0		0	0	2021	27	13
463		5	female	8	Straight	None use	60-69	NH White			2	0	0	0	0		0	0	2021	28	14
463	1	5	female	8	Straight	None use	60-69	NH White		0	2	0	0	0	0	2021				13	15
463	1	5	female	8	Straight	None use	60-69	NH White		0	2	0	0	0	0	2021				11	16
463	1	5	female	8	Straight	None use	60-69	NH White		0	2	0	0	0	0	2020				3	17
463	1	5	female	8	Straight	None use	60-69	NH White		0	2	0	0	0	0	2020				5	18
463	0	5	female	8	Straight	None use	60-69	NH White		0	2	0	0	0	0	2021				14	19
463	0	5	female	8	Straight	None use	60-69	NH White		0	2	0	0	0	0	2021				8	20
463	2	5	female	8	Straight	None use	60-69	NH White		0	2	0	0	0	0	2021				7	21
463	0	5	female	8	Straight	None use	60-69	NH White		0	2	0	0	0	0	2021				9	22
463	1	5	female	8	Straight	None use	60-69	NH White		0	2	0	0	0	0	2021				12	23
463	1	5	female	8	Straight	None use	60-69	NH White		0	2	0	0	0	0	2021				10	24
463	0	5	female	8	Straight	None use	60-69	NH White		0	2	0	0	0	0	2020				6	25
463	1	5	female	8	Straight	None use	60-69	NH White		0	2	0	0	0	0	2020				2	26
463	0	5	female	8	Straight	None use	60-69	NH White		0	2	0	0	0	0	2020				4	27
463	1	5	female	8	Straight	None use	60-69	NH White		0	2	0	0	0	0	2020				1	28
475		6	male	8	Straight	None use	70+	NH White			3	0	0	0	0		0	0	2020	2	1
475	0	6	male	8	Straight	None use	70+	NH White		0	3	0	0	0	0	2020				1	2
607		2	female	9	Straight	None use	40-49	NH Asian			3	0	0	0	0		0	0	2020	2	1
607	0	2	female	9	Straight	None use	40-49	NH Asian		0	3	0	0	0	0	2020				1	2
615		3	male	7	Straight	None use	60-69	NH White	10		2	0	0	0	0		3	0	2021	9	1
615		3	male	7	Straight	None use	60-69	NH White	10		2	0	0	0	0		1	0	2021	10	2
615		3	male	7	Straight	None use	60-69	NH White	10		2	0	0	0	0		3	0	2021	11	3
615		3	male	7	Straight	None use	60-69	NH White	10		2	0	0	0	0		2	0	2021	12	4
615		3	male	7	Straight	None use	60-69	NH White	10		2	0	0	0	0		2	0	2021	13	5
615		3	male	7	Straight	None use	60-69	NH White	10		2	0	0	0	0		1	0	2022	14	6
615		3	male	7	Straight	None use	60-69	NH White	10		2	0	0	0	0		3	0	2022	15	7
615		3	male	7	Straight	None use	60-69	NH White	10		2	0	0	0	0		2	0	2022	16	8
615	3	3	male	7	Straight	None use	60-69	NH White	10	0	2	0	0	0	0	2021				1	9
615	4	3	male	7	Straight	None use	60-69	NH White	10	0	2	0	0	0	0	2022				8	10
615	0	3	male	7	Straight	None use	60-69	NH White	10	0	2	0	0	0	0	2021				3	11
615	1	3	male	7	Straight	None use	60-69	NH White	10	0	2	0	0	0	0	2022				7	12
615	1	3	male	7	Straight	None use	60-69	NH White	10	0	2	0	0	0	0	2021				4	13
615	2	3	male	7	Straight	None use	60-69	NH White	10	0	2	0	0	0	0	2022				6	14
615	1	3	male	7	Straight	None use	60-69	NH White	10	0	2	0	0	0	0	2021				2	15
615	0	3	male	7	Straight	None use	60-69	NH White	10	0	2	0	0	0	0	2021				5	16
629		3	male	8	Straight	None use	70+	NH White			1	0	0	0	0		0	0	2020	24	1
629		3	male	8	Straight	None use	70+	NH White			1	0	0	0	0		1	0	2020	25	2
629		3	male	8	Straight	None use	70+	NH White			1	0	0	0	0		0	0	2020	26	3
629		3	male	8	Straight	None use	70+	NH White			1	0	0	0	0		0	0	2020	27	4
629		3	male	8	Straight	None use	70+	NH White			1	0	0	0	0		0	0	2020	28	5
629		3	male	8	Straight	None use	70+	NH White			1	0	0	0	0		1	0	2020	29	6
629		3	male	8	Straight	None use	70+	NH White			1	0	0	0	0		0	0	2020	30	7
629		3	male	8	Straight	None use	70+	NH White			1	0	0	0	0		1	0	2020	31	8
629		3	male	8	Straight	None use	70+	NH White			1	0	0	0	0		0	0	2020	32	9
629		3	male	8	Straight	None use	70+	NH White			1	0	0	0	0		1	0	2021	33	10
629		3	male	8	Straight	None use	70+	NH White			1	0	0	0	0		0	0	2021	34	11
629		3	male	8	Straight	None use	70+	NH White			1	0	0	0	0		0	0	2021	35	12
629		3	male	8	Straight	None use	70+	NH White			1	0	0	0	0		0	0	2021	36	13
629		3	male	8	Straight	None use	70+	NH White			1	0	0	0	0		1	0	2021	37	14
629		3	male	8	Straight	None use	70+	NH White			1	0	0	0	0		0	0	2021	38	15
629		3	male	8	Straight	None use	70+	NH White			1	0	0	0	0		0	0	2021	39	16
629		3	male	8	Straight	None use	70+	NH White			1	0	0	0	0		0	0	2021	40	17
629		3	male	8	Straight	None use	70+	NH White			1	0	0	0	0		0	0	2021	41	18
629		3	male	8	Straight	None use	70+	NH White			1	0	0	0	0		0	0	2021	42	19
629		3	male	8	Straight	None use	70+	NH White			1	0	0	0	0		0	0	2021	43	20
629		3	male	8	Straight	None use	70+	NH White			1	0	0	0	0		0	0	2021	44	21
629		3	male	8	Straight	None use	70+	NH White			1	0	0	0	0		0	0	2022	45	22
629		3	male	8	Straight	None use	70+	NH White			1	0	0	0	0		0	0	2022	46	23
629	0	3	male	8	Straight	None use	70+	NH White		0	1	0	0	0	0	2021				21	24
629	0	3	male	8	Straight	None use	70+	NH White		0	1	0	0	0	0	2021				18	25
629	0	3	male	8	Straight	None use	70+	NH White		0	1	0	0	0	0	2021				16	26
629	0	3	male	8	Straight	None use	70+	NH White		0	1	0	0	0	0	2021				13	27
629	0	3	male	8	Straight	None use	70+	NH White		0	1	0	0	0	0	2022				22	28
629	0	3	male	8	Straight	None use	70+	NH White		0	1	0	0	0	0	2020				7	29
629	1	3	male	8	Straight	None use	70+	NH White		0	1	0	0	0	0	2020				9	30
629	0	3	male	8	Straight	None use	70+	NH White		0	1	0	0	0	0	2020				2	31
629	0	3	male	8	Straight	None use	70+	NH White		0	1	0	0	0	0	2021				19	32
629	0	3	male	8	Straight	None use	70+	NH White		0	1	0	0	0	0	2020				6	33
629	0	3	male	8	Straight	None use	70+	NH White		0	1	0	0	0	0	2021				15	34
629	0	3	male	8	Straight	None use	70+	NH White		0	1	0	0	0	0	2021				11	35
629	2	3	male	8	Straight	None use	70+	NH White		0	1	0	0	0	0	2020				8	36
629	0	3	male	8	Straight	None use	70+	NH White		0	1	0	0	0	0	2020				4	37
629	0	3	male	8	Straight	None use	70+	NH White		0	1	0	0	0	0	2020				1	38
629	0	3	male	8	Straight	None use	70+	NH White		0	1	0	0	0	0	2021				20	39
629	0	3	male	8	Straight	None use	70+	NH White		0	1	0	0	0	0	2021				17	40
629	0	3	male	8	Straight	None use	70+	NH White		0	1	0	0	0	0	2020				5	41
629	0	3	male	8	Straight	None use	70+	NH White		0	1	0	0	0	0	2020				3	42
629	0	3	male	8	Straight	None use	70+	NH White		0	1	0	0	0	0	2021				10	43
629	0	3	male	8	Straight	None use	70+	NH White		0	1	0	0	0	0	2021				12	44
629	0	3	male	8	Straight	None use	70+	NH White		0	1	0	0	0	0	2021				14	45
629	0	3	male	8	Straight	None use	70+	NH White		0	1	0	0	0	0	2022				23	46
707		3	male	7	Straight	None use	50-59	NH White			2	0	0	0	0		1	0	2020	4	1
707		3	male	7	Straight	None use	50-59	NH White			2	0	0	0	0		0	0	2021	5	2
707		3	male	7	Straight	None use	50-59	NH White			2	0	0	0	0		0	0	2021	6	3
707	0	3	male	7	Straight	None use	50-59	NH White		0	2	0	0	0	0	2021				2	4
707	1	3	male	7	Straight	None use	50-59	NH White		0	2	0	0	0	0	2020				1	5
707	1	3	male	7	Straight	None use	50-59	NH White		0	2	0	0	0	0	2021				3	6
719		5	female	8	Straight	None use	70+	NH White	14		3	0	0	0	0		1	0	2021	5	1
719		5	female	8	Straight	None use	70+	NH White	14		3	0	0	0	0		0	0	2021	6	2
719		5	female	8	Straight	None use	70+	NH White	14		3	0	0	0	0		0	0	2022	7	3
719		5	female	8	Straight	None use	70+	NH White	14		3	0	0	0	0		0	0	2022	8	4
719	0	5	female	8	Straight	None use	70+	NH White	14	0	3	0	0	0	0	2022				4	5
719	4	5	female	8	Straight	None use	70+	NH White	14	0	3	0	0	0	0	2021				2	6
719	0	5	female	8	Straight	None use	70+	NH White	14	0	3	0	0	0	0	2022				3	7
719	4	5	female	8	Straight	None use	70+	NH White	14	0	3	0	0	0	0	2021				1	8
782		5	male	6	Straight	MJ only	50-59	NH White	0		3	0	0	0	0		6	0	2020	22	1
782		5	male	6	Straight	MJ only	50-59	NH White	0		3	0	0	0	0		6	0	2020	23	2
782		5	male	6	Straight	MJ only	50-59	NH White	0		3	0	0	0	0		6	0	2020	24	3
782		5	male	6	Straight	MJ only	50-59	NH White	0		3	0	0	0	0		5	0	2020	25	4
782		5	male	6	Straight	MJ only	50-59	NH White	0		3	0	0	0	0		11	1	2020	26	5
782		5	male	6	Straight	MJ only	50-59	NH White	0		3	0	0	0	0		10	1	2020	27	6
782		5	male	6	Straight	MJ only	50-59	NH White	0		3	0	0	0	0		9	0	2020	28	7
782		5	male	6	Straight	MJ only	50-59	NH White	0		3	0	0	0	0		7	0	2021	29	8
782		5	male	6	Straight	MJ only	50-59	NH White	0		3	0	0	0	0		10	1	2021	30	9
782		5	male	6	Straight	MJ only	50-59	NH White	0		3	0	0	0	0		8	0	2021	31	10
782		5	male	6	Straight	MJ only	50-59	NH White	0		3	0	0	0	0		10	1	2021	32	11
782		5	male	6	Straight	MJ only	50-59	NH White	0		3	0	0	0	0		8	0	2021	33	12
782		5	male	6	Straight	MJ only	50-59	NH White	0		3	0	0	0	0		8	0	2021	34	13
782		5	male	6	Straight	MJ only	50-59	NH White	0		3	0	0	0	0		10	1	2021	35	14
782		5	male	6	Straight	MJ only	50-59	NH White	0		3	0	0	0	0		12	1	2021	36	15
782		5	male	6	Straight	MJ only	50-59	NH White	0		3	0	0	0	0		10	1	2021	37	16
782		5	male	6	Straight	MJ only	50-59	NH White	0		3	0	0	0	0		8	0	2021	38	17
782		5	male	6	Straight	MJ only	50-59	NH White	0		3	0	0	0	0		8	0	2021	39	18
782		5	male	6	Straight	MJ only	50-59	NH White	0		3	0	0	0	0		8	0	2022	40	19
782		5	male	6	Straight	MJ only	50-59	NH White	0		3	0	0	0	0		11	1	2022	41	20
782		5	male	6	Straight	MJ only	50-59	NH White	0		3	0	0	0	0		10	1	2022	42	21
782	8	5	male	6	Straight	MJ only	50-59	NH White	0	0	3	0	0	0	0	2021				16	22
782	4	5	male	6	Straight	MJ only	50-59	NH White	0	0	3	0	0	0	0	2021				18	23
782	9	5	male	6	Straight	MJ only	50-59	NH White	0	0	3	0	0	0	0	2021				17	24
782	7	5	male	6	Straight	MJ only	50-59	NH White	0	0	3	0	0	0	0	2020				6	25
782	8	5	male	6	Straight	MJ only	50-59	NH White	0	0	3	0	0	0	0	2021				12	26
782	6	5	male	6	Straight	MJ only	50-59	NH White	0	0	3	0	0	0	0	2021				13	27
782	6	5	male	6	Straight	MJ only	50-59	NH White	0	0	3	0	0	0	0	2022				20	28
782	9	5	male	6	Straight	MJ only	50-59	NH White	0	0	3	0	0	0	0	2020				7	29
782	11	5	male	6	Straight	MJ only	50-59	NH White	0	1	3	0	0	0	0	2020				2	30
782	4	5	male	6	Straight	MJ only	50-59	NH White	0	0	3	0	0	0	0	2021				8	31
782	8	5	male	6	Straight	MJ only	50-59	NH White	0	0	3	0	0	0	0	2020				4	32
782	8	5	male	6	Straight	MJ only	50-59	NH White	0	0	3	0	0	0	0	2021				15	33
782	7	5	male	6	Straight	MJ only	50-59	NH White	0	0	3	0	0	0	0	2020				5	34
782	10	5	male	6	Straight	MJ only	50-59	NH White	0	1	3	0	0	0	0	2020				3	35
782	8	5	male	6	Straight	MJ only	50-59	NH White	0	0	3	0	0	0	0	2022				19	36
782	6	5	male	6	Straight	MJ only	50-59	NH White	0	0	3	0	0	0	0	2021				10	37
782	9	5	male	6	Straight	MJ only	50-59	NH White	0	0	3	0	0	0	0	2021				14	38
782	16	5	male	6	Straight	MJ only	50-59	NH White	0	1	3	0	0	0	0	2022				21	39
782	6	5	male	6	Straight	MJ only	50-59	NH White	0	0	3	0	0	0	0	2021				9	40
782	12	5	male	6	Straight	MJ only	50-59	NH White	0	1	3	0	0	0	0	2020				1	41
782	9	5	male	6	Straight	MJ only	50-59	NH White	0	0	3	0	0	0	0	2021				11	42
790		6	female	6	Straight	None use	60-69	NH White			2	0	0	0	0		0	0	2020	26	1
790		6	female	6	Straight	None use	60-69	NH White			2	0	0	0	0		0	0	2020	27	2
790		6	female	6	Straight	None use	60-69	NH White			2	0	0	0	0		0	0	2020	28	3
790		6	female	6	Straight	None use	60-69	NH White			2	0	0	0	0		0	0	2020	29	4
790		6	female	6	Straight	None use	60-69	NH White			2	0	0	0	0		0	0	2020	30	5
790		6	female	6	Straight	None use	60-69	NH White			2	0	0	0	0		0	0	2020	31	6
790		6	female	6	Straight	None use	60-69	NH White			2	0	0	0	0		0	0	2020	32	7
790		6	female	6	Straight	None use	60-69	NH White			2	0	0	0	0		0	0	2020	33	8
790		6	female	6	Straight	None use	60-69	NH White			2	0	0	0	0		0	0	2020	34	9
790		6	female	6	Straight	None use	60-69	NH White			2	0	0	0	0		0	0	2021	35	10
790		6	female	6	Straight	None use	60-69	NH White			2	0	0	0	0		0	0	2021	36	11
790		6	female	6	Straight	None use	60-69	NH White			2	0	0	0	0		0	0	2021	37	12
790		6	female	6	Straight	None use	60-69	NH White			2	0	0	0	0		0	0	2021	38	13
790		6	female	6	Straight	None use	60-69	NH White			2	0	0	0	0		0	0	2021	39	14
790		6	female	6	Straight	None use	60-69	NH White			2	0	0	0	0		0	0	2021	40	15
790		6	female	6	Straight	None use	60-69	NH White			2	0	0	0	0		0	0	2021	41	16
790		6	female	6	Straight	None use	60-69	NH White			2	0	0	0	0		0	0	2021	42	17
790		6	female	6	Straight	None use	60-69	NH White			2	0	0	0	0		0	0	2021	43	18
790		6	female	6	Straight	None use	60-69	NH White			2	0	0	0	0		0	0	2021	44	19
790		6	female	6	Straight	None use	60-69	NH White			2	0	0	0	0		0	0	2021	45	20
790		6	female	6	Straight	None use	60-69	NH White			2	0	0	0	0		0	0	2021	46	21
790		6	female	6	Straight	None use	60-69	NH White			2	0	0	0	0		0	0	2021	47	22
790		6	female	6	Straight	None use	60-69	NH White			2	0	0	0	0		0	0	2022	48	23
790		6	female	6	Straight	None use	60-69	NH White			2	0	0	0	0		0	0	2022	49	24
790		6	female	6	Straight	None use	60-69	NH White			2	0	0	0	0		0	0	2022	50	25
790	0	6	female	6	Straight	None use	60-69	NH White		0	2	0	0	0	0	2021				22	26
790	0	6	female	6	Straight	None use	60-69	NH White		0	2	0	0	0	0	2021				21	27
790	0	6	female	6	Straight	None use	60-69	NH White		0	2	0	0	0	0	2021				18	28
790	0	6	female	6	Straight	None use	60-69	NH White		0	2	0	0	0	0	2021				10	29
790	0	6	female	6	Straight	None use	60-69	NH White		0	2	0	0	0	0	2021				11	30
790	0	6	female	6	Straight	None use	60-69	NH White		0	2	0	0	0	0	2020				4	31
790	0	6	female	6	Straight	None use	60-69	NH White		0	2	0	0	0	0	2022				23	32
790	0	6	female	6	Straight	None use	60-69	NH White		0	2	0	0	0	0	2020				8	33
790	0	6	female	6	Straight	None use	60-69	NH White		0	2	0	0	0	0	2021				20	34
790	0	6	female	6	Straight	None use	60-69	NH White		0	2	0	0	0	0	2020				1	35
790	0	6	female	6	Straight	None use	60-69	NH White		0	2	0	0	0	0	2020				6	36
790	0	6	female	6	Straight	None use	60-69	NH White		0	2	0	0	0	0	2021				12	37
790	0	6	female	6	Straight	None use	60-69	NH White		0	2	0	0	0	0	2020				9	38
790	0	6	female	6	Straight	None use	60-69	NH White		0	2	0	0	0	0	2020				7	39
790	0	6	female	6	Straight	None use	60-69	NH White		0	2	0	0	0	0	2021				19	40
790	0	6	female	6	Straight	None use	60-69	NH White		0	2	0	0	0	0	2021				16	41
790	0	6	female	6	Straight	None use	60-69	NH White		0	2	0	0	0	0	2022				24	42
790	0	6	female	6	Straight	None use	60-69	NH White		0	2	0	0	0	0	2020				5	43
790	0	6	female	6	Straight	None use	60-69	NH White		0	2	0	0	0	0	2020				3	44
790	0	6	female	6	Straight	None use	60-69	NH White		0	2	0	0	0	0	2020				2	45
790	0	6	female	6	Straight	None use	60-69	NH White		0	2	0	0	0	0	2022				25	46
790	0	6	female	6	Straight	None use	60-69	NH White		0	2	0	0	0	0	2021				13	47
790	0	6	female	6	Straight	None use	60-69	NH White		0	2	0	0	0	0	2021				17	48
790	0	6	female	6	Straight	None use	60-69	NH White		0	2	0	0	0	0	2021				15	49
790	0	6	female	6	Straight	None use	60-69	NH White		0	2	0	0	0	0	2021				14	50
834		1	male	7	Straight	None use	60-69	NH White	0		2	0	0	0	0		17	1	2021	13	1
834		1	male	7	Straight	None use	60-69	NH White	0		2	0	0	0	0		20	1	2021	14	2
834		1	male	7	Straight	None use	60-69	NH White	0		2	0	0	0	0		14	1	2021	15	3
834		1	male	7	Straight	None use	60-69	NH White	0		2	0	0	0	0		18	1	2021	16	4
834		1	male	7	Straight	None use	60-69	NH White	0		2	0	0	0	0		19	1	2021	17	5
834		1	male	7	Straight	None use	60-69	NH White	0		2	0	0	0	0		13	1	2021	18	6
834		1	male	7	Straight	None use	60-69	NH White	0		2	0	0	0	0		15	1	2021	19	7
834		1	male	7	Straight	None use	60-69	NH White	0		2	0	0	0	0		18	1	2021	20	8
834		1	male	7	Straight	None use	60-69	NH White	0		2	0	0	0	0		18	1	2022	21	9
834		1	male	7	Straight	None use	60-69	NH White	0		2	0	0	0	0		14	1	2022	22	10
834		1	male	7	Straight	None use	60-69	NH White	0		2	0	0	0	0		14	1	2022	23	11
834		1	male	7	Straight	None use	60-69	NH White	0		2	0	0	0	0		12	1	2022	24	12
834	10	1	male	7	Straight	None use	60-69	NH White	0	1	2	0	0	0	0	2022				11	13
834	8	1	male	7	Straight	None use	60-69	NH White	0	0	2	0	0	0	0	2021				7	14
834	7	1	male	7	Straight	None use	60-69	NH White	0	0	2	0	0	0	0	2022				10	15
834	10	1	male	7	Straight	None use	60-69	NH White	0	1	2	0	0	0	0	2022				9	16
834	6	1	male	7	Straight	None use	60-69	NH White	0	0	2	0	0	0	0	2021				4	17
834	7	1	male	7	Straight	None use	60-69	NH White	0	0	2	0	0	0	0	2021				6	18
834	11	1	male	7	Straight	None use	60-69	NH White	0	1	2	0	0	0	0	2021				5	19
834	7	1	male	7	Straight	None use	60-69	NH White	0	0	2	0	0	0	0	2021				3	20
834	11	1	male	7	Straight	None use	60-69	NH White	0	1	2	0	0	0	0	2022				12	21
834	3	1	male	7	Straight	None use	60-69	NH White	0	0	2	0	0	0	0	2021				1	22
834	13	1	male	7	Straight	None use	60-69	NH White	0	1	2	0	0	0	0	2021				2	23
834	9	1	male	7	Straight	None use	60-69	NH White	0	0	2	0	0	0	0	2021				8	24
932		6	male	7	Straight	None use	70+	NH White	0		2	0	0	0	0		0	0	2021	8	1
932		6	male	7	Straight	None use	70+	NH White	0		2	0	0	0	0		0	0	2021	9	2
932		6	male	7	Straight	None use	70+	NH White	0		2	0	0	0	0		0	0	2021	10	3
932		6	male	7	Straight	None use	70+	NH White	0		2	0	0	0	0		0	0	2021	11	4
932		6	male	7	Straight	None use	70+	NH White	0		2	0	0	0	0		0	0	2022	12	5
932		6	male	7	Straight	None use	70+	NH White	0		2	0	0	0	0		0	0	2022	13	6
932		6	male	7	Straight	None use	70+	NH White	0		2	0	0	0	0		0	0	2022	14	7
932	0	6	male	7	Straight	None use	70+	NH White	0	0	2	0	0	0	0	2021				2	8
932	1	6	male	7	Straight	None use	70+	NH White	0	0	2	0	0	0	0	2021				1	9
932	0	6	male	7	Straight	None use	70+	NH White	0	0	2	0	0	0	0	2021				4	10
932	0	6	male	7	Straight	None use	70+	NH White	0	0	2	0	0	0	0	2021				3	11
932	0	6	male	7	Straight	None use	70+	NH White	0	0	2	0	0	0	0	2022				5	12
932	0	6	male	7	Straight	None use	70+	NH White	0	0	2	0	0	0	0	2022				6	13
932	0	6	male	7	Straight	None use	70+	NH White	0	0	2	0	0	0	0	2022				7	14
945		4	female	7	Straight	None use	40-49	NH White			3	0	0	0	0		3	0	2020	17	1
945		4	female	7	Straight	None use	40-49	NH White			3	0	0	0	0		6	0	2020	18	2
945		4	female	7	Straight	None use	40-49	NH White			3	0	0	0	0		6	0	2020	19	3
945		4	female	7	Straight	None use	40-49	NH White			3	0	0	0	0		9	0	2020	20	4
945		4	female	7	Straight	None use	40-49	NH White			3	0	0	0	0		5	0	2020	21	5
945		4	female	7	Straight	None use	40-49	NH White			3	0	0	0	0		8	0	2020	22	6
945		4	female	7	Straight	None use	40-49	NH White			3	0	0	0	0		6	0	2020	23	7
945		4	female	7	Straight	None use	40-49	NH White			3	0	0	0	0		6	0	2021	24	8
945		4	female	7	Straight	None use	40-49	NH White			3	0	0	0	0		8	0	2021	25	9
945		4	female	7	Straight	None use	40-49	NH White			3	0	0	0	0		12	1	2021	26	10
945		4	female	7	Straight	None use	40-49	NH White			3	0	0	0	0		4	0	2021	27	11
945		4	female	7	Straight	None use	40-49	NH White			3	0	0	0	0		3	0	2021	28	12
945		4	female	7	Straight	None use	40-49	NH White			3	0	0	0	0		3	0	2021	29	13
945		4	female	7	Straight	None use	40-49	NH White			3	0	0	0	0		3	0	2021	30	14
945		4	female	7	Straight	None use	40-49	NH White			3	0	0	0	0		5	0	2022	31	15
945		4	female	7	Straight	None use	40-49	NH White			3	0	0	0	0		8	0	2022	32	16
945	1	4	female	7	Straight	None use	40-49	NH White		0	3	0	0	0	0	2021				14	17
945	0	4	female	7	Straight	None use	40-49	NH White		0	3	0	0	0	0	2020				1	18
945	5	4	female	7	Straight	None use	40-49	NH White		0	3	0	0	0	0	2020				4	19
945	7	4	female	7	Straight	None use	40-49	NH White		0	3	0	0	0	0	2021				10	20
945	1	4	female	7	Straight	None use	40-49	NH White		0	3	0	0	0	0	2022				16	21
945	2	4	female	7	Straight	None use	40-49	NH White		0	3	0	0	0	0	2021				11	22
945	0	4	female	7	Straight	None use	40-49	NH White		0	3	0	0	0	0	2022				15	23
945	5	4	female	7	Straight	None use	40-49	NH White		0	3	0	0	0	0	2020				6	24
945	5	4	female	7	Straight	None use	40-49	NH White		0	3	0	0	0	0	2020				2	25
945	1	4	female	7	Straight	None use	40-49	NH White		0	3	0	0	0	0	2021				12	26
945	1	4	female	7	Straight	None use	40-49	NH White		0	3	0	0	0	0	2021				13	27
945	3	4	female	7	Straight	None use	40-49	NH White		0	3	0	0	0	0	2020				3	28
945	4	4	female	7	Straight	None use	40-49	NH White		0	3	0	0	0	0	2020				5	29
945	3	4	female	7	Straight	None use	40-49	NH White		0	3	0	0	0	0	2021				9	30
945	5	4	female	7	Straight	None use	40-49	NH White		0	3	0	0	0	0	2020				7	31
945	2	4	female	7	Straight	None use	40-49	NH White		0	3	0	0	0	0	2021				8	32
1006		6	male	7	Straight	None use	40-49	NH White			2	0	0	0	0		5	0	2020	9	1
1006		6	male	7	Straight	None use	40-49	NH White			2	0	0	0	0		3	0	2020	10	2
1006		6	male	7	Straight	None use	40-49	NH White			2	0	0	0	0		5	0	2020	11	3
1006		6	male	7	Straight	None use	40-49	NH White			2	0	0	0	0		7	0	2020	12	4
1006		6	male	7	Straight	None use	40-49	NH White			2	0	0	0	0		4	0	2020	13	5
1006		6	male	7	Straight	None use	40-49	NH White			2	0	0	0	0		9	0	2020	14	6
1006		6	male	7	Straight	None use	40-49	NH White			2	0	0	0	0		5	0	2020	15	7
1006		6	male	7	Straight	None use	40-49	NH White			2	0	0	0	0		4	0	2021	16	8
1006	2	6	male	7	Straight	None use	40-49	NH White		0	2	0	0	0	0	2020				1	9
1006	0	6	male	7	Straight	None use	40-49	NH White		0	2	0	0	0	0	2020				4	10
1006	1	6	male	7	Straight	None use	40-49	NH White		0	2	0	0	0	0	2020				7	11
1006	1	6	male	7	Straight	None use	40-49	NH White		0	2	0	0	0	0	2020				3	12
1006	5	6	male	7	Straight	None use	40-49	NH White		0	2	0	0	0	0	2020				6	13
1006	3	6	male	7	Straight	None use	40-49	NH White		0	2	0	0	0	0	2020				5	14
1006	0	6	male	7	Straight	None use	40-49	NH White		0	2	0	0	0	0	2021				8	15
1006	0	6	male	7	Straight	None use	40-49	NH White		0	2	0	0	0	0	2020				2	16
1012		4	female	8	Straight	None use	30-39	NH White			3	0	0	0	0		3	0	2020	5	1
1012		4	female	8	Straight	None use	30-39	NH White			3	0	0	0	0		1	0	2020	6	2
1012		4	female	8	Straight	None use	30-39	NH White			3	0	0	0	0		3	0	2021	7	3
1012		4	female	8	Straight	None use	30-39	NH White			3	0	0	0	0		2	0	2021	8	4
1012	6	4	female	8	Straight	None use	30-39	NH White		0	3	0	0	0	0	2020				2	5
1012	5	4	female	8	Straight	None use	30-39	NH White		0	3	0	0	0	0	2020				1	6
1012	4	4	female	8	Straight	None use	30-39	NH White		0	3	0	0	0	0	2021				3	7
1012	7	4	female	8	Straight	None use	30-39	NH White		0	3	0	0	0	0	2021				4	8
1037		5	female	8	Straight	None use	40-49	NH White			3	0	0	0	0		0	0	2020	23	1
1037		5	female	8	Straight	None use	40-49	NH White			3	0	0	0	0		0	0	2020	24	2
1037		5	female	8	Straight	None use	40-49	NH White			3	0	0	0	0		0	0	2020	25	3
1037		5	female	8	Straight	None use	40-49	NH White			3	0	0	0	0		2	0	2020	26	4
1037		5	female	8	Straight	None use	40-49	NH White			3	0	0	0	0		2	0	2020	27	5
1037		5	female	8	Straight	None use	40-49	NH White			3	0	0	0	0		2	0	2020	28	6
1037		5	female	8	Straight	None use	40-49	NH White			3	0	0	0	0		1	0	2020	29	7
1037		5	female	8	Straight	None use	40-49	NH White			3	0	0	0	0		1	0	2020	30	8
1037		5	female	8	Straight	None use	40-49	NH White			3	0	0	0	0		1	0	2021	31	9
1037		5	female	8	Straight	None use	40-49	NH White			3	0	0	0	0		1	0	2021	32	10
1037		5	female	8	Straight	None use	40-49	NH White			3	0	0	0	0		1	0	2021	33	11
1037		5	female	8	Straight	None use	40-49	NH White			3	0	0	0	0		1	0	2021	34	12
1037		5	female	8	Straight	None use	40-49	NH White			3	0	0	0	0		0	0	2021	35	13
1037		5	female	8	Straight	None use	40-49	NH White			3	0	0	0	0		0	0	2021	36	14
1037		5	female	8	Straight	None use	40-49	NH White			3	0	0	0	0		2	0	2021	37	15
1037		5	female	8	Straight	None use	40-49	NH White			3	0	0	0	0		1	0	2021	38	16
1037		5	female	8	Straight	None use	40-49	NH White			3	0	0	0	0		0	0	2021	39	17
1037		5	female	8	Straight	None use	40-49	NH White			3	0	0	0	0		1	0	2021	40	18
1037		5	female	8	Straight	None use	40-49	NH White			3	0	0	0	0		1	0	2021	41	19
1037		5	female	8	Straight	None use	40-49	NH White			3	0	0	0	0		1	0	2022	42	20
1037		5	female	8	Straight	None use	40-49	NH White			3	0	0	0	0		3	0	2022	43	21
1037		5	female	8	Straight	None use	40-49	NH White			3	0	0	0	0		2	0	2022	44	22
1037	4	5	female	8	Straight	None use	40-49	NH White		0	3	0	0	0	0	2020				7	23
1037	4	5	female	8	Straight	None use	40-49	NH White		0	3	0	0	0	0	2020				6	24
1037	3	5	female	8	Straight	None use	40-49	NH White		0	3	0	0	0	0	2020				8	25
1037	2	5	female	8	Straight	None use	40-49	NH White		0	3	0	0	0	0	2021				16	26
1037	2	5	female	8	Straight	None use	40-49	NH White		0	3	0	0	0	0	2020				4	27
1037	4	5	female	8	Straight	None use	40-49	NH White		0	3	0	0	0	0	2021				19	28
1037	0	5	female	8	Straight	None use	40-49	NH White		0	3	0	0	0	0	2021				13	29
1037	2	5	female	8	Straight	None use	40-49	NH White		0	3	0	0	0	0	2021				18	30
1037	2	5	female	8	Straight	None use	40-49	NH White		0	3	0	0	0	0	2022				20	31
1037	3	5	female	8	Straight	None use	40-49	NH White		0	3	0	0	0	0	2022				22	32
1037	1	5	female	8	Straight	None use	40-49	NH White		0	3	0	0	0	0	2021				10	33
1037	2	5	female	8	Straight	None use	40-49	NH White		0	3	0	0	0	0	2020				1	34
1037	0	5	female	8	Straight	None use	40-49	NH White		0	3	0	0	0	0	2021				12	35
1037	2	5	female	8	Straight	None use	40-49	NH White		0	3	0	0	0	0	2020				5	36
1037	2	5	female	8	Straight	None use	40-49	NH White		0	3	0	0	0	0	2022				21	37
1037	4	5	female	8	Straight	None use	40-49	NH White		0	3	0	0	0	0	2021				9	38
1037	1	5	female	8	Straight	None use	40-49	NH White		0	3	0	0	0	0	2021				17	39
1037	3	5	female	8	Straight	None use	40-49	NH White		0	3	0	0	0	0	2020				2	40
1037	1	5	female	8	Straight	None use	40-49	NH White		0	3	0	0	0	0	2021				14	41
1037	0	5	female	8	Straight	None use	40-49	NH White		0	3	0	0	0	0	2020				3	42
1037	3	5	female	8	Straight	None use	40-49	NH White		0	3	0	0	0	0	2021				11	43
1037	3	5	female	8	Straight	None use	40-49	NH White		0	3	0	0	0	0	2021				15	44
1044		4	male	7	Straight	None use	60-69	NH White			2	0	0	0	0		4	0	2020	9	1
1044		4	male	7	Straight	None use	60-69	NH White			2	0	0	0	0		3	0	2020	10	2
1044		4	male	7	Straight	None use	60-69	NH White			2	0	0	0	0		3	0	2020	11	3
1044		4	male	7	Straight	None use	60-69	NH White			2	0	0	0	0		4	0	2020	12	4
1044		4	male	7	Straight	None use	60-69	NH White			2	0	0	0	0		4	0	2020	13	5
1044		4	male	7	Straight	None use	60-69	NH White			2	0	0	0	0		4	0	2020	14	6
1044		4	male	7	Straight	None use	60-69	NH White			2	0	0	0	0		5	0	2020	15	7
1044		4	male	7	Straight	None use	60-69	NH White			2	0	0	0	0		1	0	2022	16	8
1044	6	4	male	7	Straight	None use	60-69	NH White		0	2	0	0	0	0	2020				2	9
1044	6	4	male	7	Straight	None use	60-69	NH White		0	2	0	0	0	0	2020				5	10
1044	5	4	male	7	Straight	None use	60-69	NH White		0	2	0	0	0	0	2020				4	11
1044	1	4	male	7	Straight	None use	60-69	NH White		0	2	0	0	0	0	2022				8	12
1044	5	4	male	7	Straight	None use	60-69	NH White		0	2	0	0	0	0	2020				1	13
1044	6	4	male	7	Straight	None use	60-69	NH White		0	2	0	0	0	0	2020				3	14
1044	7	4	male	7	Straight	None use	60-69	NH White		0	2	0	0	0	0	2020				7	15
1044	5	4	male	7	Straight	None use	60-69	NH White		0	2	0	0	0	0	2020				6	16
1057		2	male	8	Straight	Tob only	60-69	NH White			2	0	0	1	0		0	0	2020	5	1
1057		2	male	8	Straight	Tob only	60-69	NH White			2	0	0	1	0		0	0	2020	6	2
1057		2	male	8	Straight	Tob only	60-69	NH White			2	0	0	1	0		2	0	2020	7	3
1057		2	male	8	Straight	Tob only	60-69	NH White			2	0	0	1	0		0	0	2020	8	4
1057	0	2	male	8	Straight	Tob only	60-69	NH White		0	2	0	0	1	0	2020				4	5
1057	0	2	male	8	Straight	Tob only	60-69	NH White		0	2	0	0	1	0	2020				3	6
1057	0	2	male	8	Straight	Tob only	60-69	NH White		0	2	0	0	1	0	2020				1	7
1057	0	2	male	8	Straight	Tob only	60-69	NH White		0	2	0	0	1	0	2020				2	8
1073		5	female	8	Straight	None use	60-69	NH White	0		3	0	0	0	0		5	0	2021	3	1
1073		5	female	8	Straight	None use	60-69	NH White	0		3	0	0	0	0		10	1	2021	4	2
1073	8	5	female	8	Straight	None use	60-69	NH White	0	0	3	0	0	0	0	2021				1	3
1073	11	5	female	8	Straight	None use	60-69	NH White	0	1	3	0	0	0	0	2021				2	4
1095		5	male	8	Straight	None use	40-49	NH White			3	0	0	0	0		4	0	2020	11	1
1095		5	male	8	Straight	None use	40-49	NH White			3	0	0	0	0		3	0	2020	12	2
1095		5	male	8	Straight	None use	40-49	NH White			3	0	0	0	0		3	0	2020	13	3
1095		5	male	8	Straight	None use	40-49	NH White			3	0	0	0	0		2	0	2020	14	4
1095		5	male	8	Straight	None use	40-49	NH White			3	0	0	0	0		2	0	2020	15	5
1095		5	male	8	Straight	None use	40-49	NH White			3	0	0	0	0		4	0	2020	16	6
1095		5	male	8	Straight	None use	40-49	NH White			3	0	0	0	0		4	0	2021	17	7
1095		5	male	8	Straight	None use	40-49	NH White			3	0	0	0	0		5	0	2021	18	8
1095		5	male	8	Straight	None use	40-49	NH White			3	0	0	0	0		3	0	2021	19	9
1095		5	male	8	Straight	None use	40-49	NH White			3	0	0	0	0		6	0	2021	20	10
1095	1	5	male	8	Straight	None use	40-49	NH White		0	3	0	0	0	0	2021				10	11
1095	1	5	male	8	Straight	None use	40-49	NH White		0	3	0	0	0	0	2021				8	12
1095	1	5	male	8	Straight	None use	40-49	NH White		0	3	0	0	0	0	2020				2	13
1095	0	5	male	8	Straight	None use	40-49	NH White		0	3	0	0	0	0	2020				4	14
1095	0	5	male	8	Straight	None use	40-49	NH White		0	3	0	0	0	0	2020				6	15
1095	0	5	male	8	Straight	None use	40-49	NH White		0	3	0	0	0	0	2020				5	16
1095	1	5	male	8	Straight	None use	40-49	NH White		0	3	0	0	0	0	2021				9	17
1095	1	5	male	8	Straight	None use	40-49	NH White		0	3	0	0	0	0	2020				3	18
1095	2	5	male	8	Straight	None use	40-49	NH White		0	3	0	0	0	0	2020				1	19
1095	0	5	male	8	Straight	None use	40-49	NH White		0	3	0	0	0	0	2021				7	20
1162		5	male	7	Straight	None use	50-59	NH White	2		3	0	0	0	0		2	0	2020	7	1
1162		5	male	7	Straight	None use	50-59	NH White	2		3	0	0	0	0		0	0	2020	8	2
1162		5	male	7	Straight	None use	50-59	NH White	2		3	0	0	0	0		2	0	2021	9	3
1162		5	male	7	Straight	None use	50-59	NH White	2		3	0	0	0	0		2	0	2021	10	4
1162		5	male	7	Straight	None use	50-59	NH White	2		3	0	0	0	0		2	0	2021	11	5
1162		5	male	7	Straight	None use	50-59	NH White	2		3	0	0	0	0		0	0	2021	12	6
1162	0	5	male	7	Straight	None use	50-59	NH White	2	0	3	0	0	0	0	2021				6	7
1162	4	5	male	7	Straight	None use	50-59	NH White	2	0	3	0	0	0	0	2021				3	8
1162	3	5	male	7	Straight	None use	50-59	NH White	2	0	3	0	0	0	0	2020				2	9
1162	4	5	male	7	Straight	None use	50-59	NH White	2	0	3	0	0	0	0	2020				1	10
1162	4	5	male	7	Straight	None use	50-59	NH White	2	0	3	0	0	0	0	2021				4	11
1162	2	5	male	7	Straight	None use	50-59	NH White	2	0	3	0	0	0	0	2021				5	12
1178		5	male	9	Straight	None use	50-59	NH White			3	0	0	0	0		2	0	2020	23	1
1178		5	male	9	Straight	None use	50-59	NH White			3	0	0	0	0		2	0	2020	24	2
1178		5	male	9	Straight	None use	50-59	NH White			3	0	0	0	0		1	0	2020	25	3
1178		5	male	9	Straight	None use	50-59	NH White			3	0	0	0	0		0	0	2020	26	4
1178		5	male	9	Straight	None use	50-59	NH White			3	0	0	0	0		0	0	2020	27	5
1178		5	male	9	Straight	None use	50-59	NH White			3	0	0	0	0		0	0	2020	28	6
1178		5	male	9	Straight	None use	50-59	NH White			3	0	0	0	0		0	0	2020	29	7
1178		5	male	9	Straight	None use	50-59	NH White			3	0	0	0	0		0	0	2020	30	8
1178		5	male	9	Straight	None use	50-59	NH White			3	0	0	0	0		0	0	2020	31	9
1178		5	male	9	Straight	None use	50-59	NH White			3	0	0	0	0		0	0	2021	32	10
1178		5	male	9	Straight	None use	50-59	NH White			3	0	0	0	0		1	0	2021	33	11
1178		5	male	9	Straight	None use	50-59	NH White			3	0	0	0	0		0	0	2021	34	12
1178		5	male	9	Straight	None use	50-59	NH White			3	0	0	0	0		0	0	2021	35	13
1178		5	male	9	Straight	None use	50-59	NH White			3	0	0	0	0		0	0	2021	36	14
1178		5	male	9	Straight	None use	50-59	NH White			3	0	0	0	0		0	0	2021	37	15
1178		5	male	9	Straight	None use	50-59	NH White			3	0	0	0	0		0	0	2021	38	16
1178		5	male	9	Straight	None use	50-59	NH White			3	0	0	0	0		0	0	2021	39	17
1178		5	male	9	Straight	None use	50-59	NH White			3	0	0	0	0		0	0	2021	40	18
1178		5	male	9	Straight	None use	50-59	NH White			3	0	0	0	0		0	0	2021	41	19
1178		5	male	9	Straight	None use	50-59	NH White			3	0	0	0	0		4	0	2021	42	20
1178		5	male	9	Straight	None use	50-59	NH White			3	0	0	0	0		0	0	2021	43	21
1178		5	male	9	Straight	None use	50-59	NH White			3	0	0	0	0		0	0	2022	44	22
1178	0	5	male	9	Straight	None use	50-59	NH White		0	3	0	0	0	0	2021				19	23
1178	5	5	male	9	Straight	None use	50-59	NH White		0	3	0	0	0	0	2021				20	24
1178	0	5	male	9	Straight	None use	50-59	NH White		0	3	0	0	0	0	2021				17	25
1178	0	5	male	9	Straight	None use	50-59	NH White		0	3	0	0	0	0	2020				8	26
1178	0	5	male	9	Straight	None use	50-59	NH White		0	3	0	0	0	0	2022				22	27
1178	0	5	male	9	Straight	None use	50-59	NH White		0	3	0	0	0	0	2020				7	28
1178	0	5	male	9	Straight	None use	50-59	NH White		0	3	0	0	0	0	2021				16	29
1178	0	5	male	9	Straight	None use	50-59	NH White		0	3	0	0	0	0	2020				4	30
1178	0	5	male	9	Straight	None use	50-59	NH White		0	3	0	0	0	0	2021				10	31
1178	0	5	male	9	Straight	None use	50-59	NH White		0	3	0	0	0	0	2021				18	32
1178	0	5	male	9	Straight	None use	50-59	NH White		0	3	0	0	0	0	2020				6	33
1178	0	5	male	9	Straight	None use	50-59	NH White		0	3	0	0	0	0	2021				21	34
1178	0	5	male	9	Straight	None use	50-59	NH White		0	3	0	0	0	0	2021				12	35
1178	0	5	male	9	Straight	None use	50-59	NH White		0	3	0	0	0	0	2020				1	36
1178	0	5	male	9	Straight	None use	50-59	NH White		0	3	0	0	0	0	2020				3	37
1178	0	5	male	9	Straight	None use	50-59	NH White		0	3	0	0	0	0	2021				11	38
1178	0	5	male	9	Straight	None use	50-59	NH White		0	3	0	0	0	0	2020				5	39
1178	0	5	male	9	Straight	None use	50-59	NH White		0	3	0	0	0	0	2021				15	40
1178	0	5	male	9	Straight	None use	50-59	NH White		0	3	0	0	0	0	2021				13	41
1178	1	5	male	9	Straight	None use	50-59	NH White		0	3	0	0	0	0	2020				2	42
1178	0	5	male	9	Straight	None use	50-59	NH White		0	3	0	0	0	0	2020				9	43
1178	0	5	male	9	Straight	None use	50-59	NH White		0	3	0	0	0	0	2021				14	44
1322		2	male	6	Straight	None use	60-69	NH White			1	0	0	0	0		3	0	2020	22	1
1322		2	male	6	Straight	None use	60-69	NH White			1	0	0	0	0		0	0	2020	23	2
1322		2	male	6	Straight	None use	60-69	NH White			1	0	0	0	0		1	0	2020	24	3
1322		2	male	6	Straight	None use	60-69	NH White			1	0	0	0	0		2	0	2020	25	4
1322		2	male	6	Straight	None use	60-69	NH White			1	0	0	0	0		1	0	2020	26	5
1322		2	male	6	Straight	None use	60-69	NH White			1	0	0	0	0		2	0	2020	27	6
1322		2	male	6	Straight	None use	60-69	NH White			1	0	0	0	0		2	0	2020	28	7
1322		2	male	6	Straight	None use	60-69	NH White			1	0	0	0	0		1	0	2020	29	8
1322		2	male	6	Straight	None use	60-69	NH White			1	0	0	0	0		2	0	2020	30	9
1322		2	male	6	Straight	None use	60-69	NH White			1	0	0	0	0		1	0	2021	31	10
1322		2	male	6	Straight	None use	60-69	NH White			1	0	0	0	0		0	0	2021	32	11
1322		2	male	6	Straight	None use	60-69	NH White			1	0	0	0	0		0	0	2021	33	12
1322		2	male	6	Straight	None use	60-69	NH White			1	0	0	0	0		0	0	2021	34	13
1322		2	male	6	Straight	None use	60-69	NH White			1	0	0	0	0		0	0	2021	35	14
1322		2	male	6	Straight	None use	60-69	NH White			1	0	0	0	0		0	0	2021	36	15
1322		2	male	6	Straight	None use	60-69	NH White			1	0	0	0	0		1	0	2021	37	16
1322		2	male	6	Straight	None use	60-69	NH White			1	0	0	0	0		2	0	2021	38	17
1322		2	male	6	Straight	None use	60-69	NH White			1	0	0	0	0		1	0	2021	39	18
1322		2	male	6	Straight	None use	60-69	NH White			1	0	0	0	0		3	0	2021	40	19
1322		2	male	6	Straight	None use	60-69	NH White			1	0	0	0	0		0	0	2022	41	20
1322		2	male	6	Straight	None use	60-69	NH White			1	0	0	0	0		1	0	2022	42	21
1322	5	2	male	6	Straight	None use	60-69	NH White		0	1	0	0	0	0	2021				19	22
1322	0	2	male	6	Straight	None use	60-69	NH White		0	1	0	0	0	0	2020				3	23
1322	0	2	male	6	Straight	None use	60-69	NH White		0	1	0	0	0	0	2021				18	24
1322	0	2	male	6	Straight	None use	60-69	NH White		0	1	0	0	0	0	2021				11	25
1322	0	2	male	6	Straight	None use	60-69	NH White		0	1	0	0	0	0	2022				21	26
1322	0	2	male	6	Straight	None use	60-69	NH White		0	1	0	0	0	0	2021				12	27
1322	0	2	male	6	Straight	None use	60-69	NH White		0	1	0	0	0	0	2021				15	28
1322	0	2	male	6	Straight	None use	60-69	NH White		0	1	0	0	0	0	2020				6	29
1322	0	2	male	6	Straight	None use	60-69	NH White		0	1	0	0	0	0	2020				7	30
1322	0	2	male	6	Straight	None use	60-69	NH White		0	1	0	0	0	0	2020				5	31
1322	2	2	male	6	Straight	None use	60-69	NH White		0	1	0	0	0	0	2021				10	32
1322	0	2	male	6	Straight	None use	60-69	NH White		0	1	0	0	0	0	2020				8	33
1322	1	2	male	6	Straight	None use	60-69	NH White		0	1	0	0	0	0	2021				14	34
1322	0	2	male	6	Straight	None use	60-69	NH White		0	1	0	0	0	0	2020				4	35
1322	2	2	male	6	Straight	None use	60-69	NH White		0	1	0	0	0	0	2020				1	36
1322	0	2	male	6	Straight	None use	60-69	NH White		0	1	0	0	0	0	2020				2	37
1322	0	2	male	6	Straight	None use	60-69	NH White		0	1	0	0	0	0	2021				17	38
1322	1	2	male	6	Straight	None use	60-69	NH White		0	1	0	0	0	0	2021				16	39
1322	0	2	male	6	Straight	None use	60-69	NH White		0	1	0	0	0	0	2022				20	40
1322	0	2	male	6	Straight	None use	60-69	NH White		0	1	0	0	0	0	2021				13	41
1322	2	2	male	6	Straight	None use	60-69	NH White		0	1	0	0	0	0	2020				9	42
1324		4	male	7	Straight	None use	60-69	NH Asian	0		2	0	0	0	0		0	0	2021	3	1
1324		4	male	7	Straight	None use	60-69	NH Asian	0		2	0	0	0	0		0	0	2021	4	2
1324	0	4	male	7	Straight	None use	60-69	NH Asian	0	0	2	0	0	0	0	2021				1	3
1324	0	4	male	7	Straight	None use	60-69	NH Asian	0	0	2	0	0	0	0	2021				2	4
1393		6	male	9	Straight	None use	70+	NH White			2	0	0	0	0		6	0	2020	2	1
1393	11	6	male	9	Straight	None use	70+	NH White		1	2	0	0	0	0	2020				1	2
1396		6	male	8	Straight	None use	70+	NH White			2	0	0	0	0		0	0	2020	16	1
1396		6	male	8	Straight	None use	70+	NH White			2	0	0	0	0		0	0	2020	17	2
1396		6	male	8	Straight	None use	70+	NH White			2	0	0	0	0		0	0	2020	18	3
1396		6	male	8	Straight	None use	70+	NH White			2	0	0	0	0		0	0	2020	19	4
1396		6	male	8	Straight	None use	70+	NH White			2	0	0	0	0		0	0	2020	20	5
1396		6	male	8	Straight	None use	70+	NH White			2	0	0	0	0		0	0	2020	21	6
1396		6	male	8	Straight	None use	70+	NH White			2	0	0	0	0		0	0	2021	22	7
1396		6	male	8	Straight	None use	70+	NH White			2	0	0	0	0		0	0	2021	23	8
1396		6	male	8	Straight	None use	70+	NH White			2	0	0	0	0		0	0	2021	24	9
1396		6	male	8	Straight	None use	70+	NH White			2	0	0	0	0		0	0	2021	25	10
1396		6	male	8	Straight	None use	70+	NH White			2	0	0	0	0		0	0	2021	26	11
1396		6	male	8	Straight	None use	70+	NH White			2	0	0	0	0		1	0	2021	27	12
1396		6	male	8	Straight	None use	70+	NH White			2	0	0	0	0		0	0	2021	28	13
1396		6	male	8	Straight	None use	70+	NH White			2	0	0	0	0		0	0	2021	29	14
1396		6	male	8	Straight	None use	70+	NH White			2	0	0	0	0		0	0	2021	30	15
1396	0	6	male	8	Straight	None use	70+	NH White		0	2	0	0	0	0	2020				6	16
1396	0	6	male	8	Straight	None use	70+	NH White		0	2	0	0	0	0	2021				9	17
1396	0	6	male	8	Straight	None use	70+	NH White		0	2	0	0	0	0	2021				14	18
1396	1	6	male	8	Straight	None use	70+	NH White		0	2	0	0	0	0	2021				12	19
1396	0	6	male	8	Straight	None use	70+	NH White		0	2	0	0	0	0	2020				3	20
1396	0	6	male	8	Straight	None use	70+	NH White		0	2	0	0	0	0	2021				13	21
1396	0	6	male	8	Straight	None use	70+	NH White		0	2	0	0	0	0	2021				10	22
1396	0	6	male	8	Straight	None use	70+	NH White		0	2	0	0	0	0	2020				5	23
1396	0	6	male	8	Straight	None use	70+	NH White		0	2	0	0	0	0	2020				4	24
1396	0	6	male	8	Straight	None use	70+	NH White		0	2	0	0	0	0	2021				8	25
1396	0	6	male	8	Straight	None use	70+	NH White		0	2	0	0	0	0	2021				11	26
1396	0	6	male	8	Straight	None use	70+	NH White		0	2	0	0	0	0	2021				7	27
1396	0	6	male	8	Straight	None use	70+	NH White		0	2	0	0	0	0	2021				15	28
1396	0	6	male	8	Straight	None use	70+	NH White		0	2	0	0	0	0	2020				2	29
1396	0	6	male	8	Straight	None use	70+	NH White		0	2	0	0	0	0	2020				1	30
1398		6	male	7	Straight	None use	50-59	NH White			2	0	0	0	0		1	0	2020	2	1
1398	0	6	male	7	Straight	None use	50-59	NH White		0	2	0	0	0	0	2020				1	2
1422		6	female	8	Straight	MJ only	60-69	NH White			2	0	0	0	0		1	0	2020	16	1
1422		6	female	8	Straight	MJ only	60-69	NH White			2	0	0	0	0		2	0	2020	17	2
1422		6	female	8	Straight	MJ only	60-69	NH White			2	0	0	0	0		1	0	2020	18	3
1422		6	female	8	Straight	MJ only	60-69	NH White			2	0	0	0	0		2	0	2020	19	4
1422		6	female	8	Straight	MJ only	60-69	NH White			2	0	0	0	0		1	0	2020	20	5
1422		6	female	8	Straight	MJ only	60-69	NH White			2	0	0	0	0		1	0	2020	21	6
1422		6	female	8	Straight	MJ only	60-69	NH White			2	0	0	0	0		2	0	2020	22	7
1422		6	female	8	Straight	MJ only	60-69	NH White			2	0	0	0	0		0	0	2020	23	8
1422		6	female	8	Straight	MJ only	60-69	NH White			2	0	0	0	0		0	0	2020	24	9
1422		6	female	8	Straight	MJ only	60-69	NH White			2	0	0	0	0		0	0	2021	25	10
1422		6	female	8	Straight	MJ only	60-69	NH White			2	0	0	0	0		2	0	2021	26	11
1422		6	female	8	Straight	MJ only	60-69	NH White			2	0	0	0	0		0	0	2021	27	12
1422		6	female	8	Straight	MJ only	60-69	NH White			2	0	0	0	0		0	0	2021	28	13
1422		6	female	8	Straight	MJ only	60-69	NH White			2	0	0	0	0		8	0	2022	29	14
1422		6	female	8	Straight	MJ only	60-69	NH White			2	0	0	0	0		7	0	2022	30	15
1422	0	6	female	8	Straight	MJ only	60-69	NH White		0	2	0	0	0	0	2021				12	16
1422	2	6	female	8	Straight	MJ only	60-69	NH White		0	2	0	0	0	0	2020				1	17
1422	0	6	female	8	Straight	MJ only	60-69	NH White		0	2	0	0	0	0	2020				6	18
1422	3	6	female	8	Straight	MJ only	60-69	NH White		0	2	0	0	0	0	2021				13	19
1422	2	6	female	8	Straight	MJ only	60-69	NH White		0	2	0	0	0	0	2020				4	20
1422	2	6	female	8	Straight	MJ only	60-69	NH White		0	2	0	0	0	0	2021				11	21
1422	0	6	female	8	Straight	MJ only	60-69	NH White		0	2	0	0	0	0	2020				3	22
1422	0	6	female	8	Straight	MJ only	60-69	NH White		0	2	0	0	0	0	2020				8	23
1422	2	6	female	8	Straight	MJ only	60-69	NH White		0	2	0	0	0	0	2021				10	24
1422	10	6	female	8	Straight	MJ only	60-69	NH White		1	2	0	0	0	0	2022				15	25
1422	6	6	female	8	Straight	MJ only	60-69	NH White		0	2	0	0	0	0	2022				14	26
1422	3	6	female	8	Straight	MJ only	60-69	NH White		0	2	0	0	0	0	2020				5	27
1422	2	6	female	8	Straight	MJ only	60-69	NH White		0	2	0	0	0	0	2020				9	28
1422	5	6	female	8	Straight	MJ only	60-69	NH White		0	2	0	0	0	0	2020				2	29
1422	2	6	female	8	Straight	MJ only	60-69	NH White		0	2	0	0	0	0	2020				7	30
1448		6	female	10	Straight	None use	60-69	NH White	3		3	0	0	0	0		2	0	2021	9	1
1448		6	female	10	Straight	None use	60-69	NH White	3		3	0	0	0	0		1	0	2021	10	2
1448		6	female	10	Straight	None use	60-69	NH White	3		3	0	0	0	0		2	0	2021	11	3
1448		6	female	10	Straight	None use	60-69	NH White	3		3	0	0	0	0		2	0	2022	12	4
1448		6	female	10	Straight	None use	60-69	NH White	3		3	0	0	0	0		6	0	2022	13	5
1448		6	female	10	Straight	None use	60-69	NH White	3		3	0	0	0	0		3	0	2022	14	6
1448		6	female	10	Straight	None use	60-69	NH White	3		3	0	0	0	0		5	0	2022	15	7
1448		6	female	10	Straight	None use	60-69	NH White	3		3	0	0	0	0		4	0	2022	16	8
1448	1	6	female	10	Straight	None use	60-69	NH White	3	0	3	0	0	0	0	2021				1	9
1448	4	6	female	10	Straight	None use	60-69	NH White	3	0	3	0	0	0	0	2022				5	10
1448	4	6	female	10	Straight	None use	60-69	NH White	3	0	3	0	0	0	0	2022				7	11
1448	0	6	female	10	Straight	None use	60-69	NH White	3	0	3	0	0	0	0	2021				2	12
1448	1	6	female	10	Straight	None use	60-69	NH White	3	0	3	0	0	0	0	2022				8	13
1448	4	6	female	10	Straight	None use	60-69	NH White	3	0	3	0	0	0	0	2022				4	14
1448	2	6	female	10	Straight	None use	60-69	NH White	3	0	3	0	0	0	0	2021				3	15
1448	1	6	female	10	Straight	None use	60-69	NH White	3	0	3	0	0	0	0	2022				6	16
1454		6	female	7	Straight	None use	60-69	NH White			3	0	0	0	0		4	0	2020	18	1
1454		6	female	7	Straight	None use	60-69	NH White			3	0	0	0	0		7	0	2020	19	2
1454		6	female	7	Straight	None use	60-69	NH White			3	0	0	0	0		9	0	2020	20	3
1454		6	female	7	Straight	None use	60-69	NH White			3	0	0	0	0		4	0	2020	21	4
1454		6	female	7	Straight	None use	60-69	NH White			3	0	0	0	0		4	0	2020	22	5
1454		6	female	7	Straight	None use	60-69	NH White			3	0	0	0	0		7	0	2020	23	6
1454		6	female	7	Straight	None use	60-69	NH White			3	0	0	0	0		6	0	2020	24	7
1454		6	female	7	Straight	None use	60-69	NH White			3	0	0	0	0		6	0	2021	25	8
1454		6	female	7	Straight	None use	60-69	NH White			3	0	0	0	0		10	1	2021	26	9
1454		6	female	7	Straight	None use	60-69	NH White			3	0	0	0	0		9	0	2021	27	10
1454		6	female	7	Straight	None use	60-69	NH White			3	0	0	0	0		13	1	2021	28	11
1454		6	female	7	Straight	None use	60-69	NH White			3	0	0	0	0		11	1	2021	29	12
1454		6	female	7	Straight	None use	60-69	NH White			3	0	0	0	0		8	0	2021	30	13
1454		6	female	7	Straight	None use	60-69	NH White			3	0	0	0	0		6	0	2021	31	14
1454		6	female	7	Straight	None use	60-69	NH White			3	0	0	0	0		8	0	2022	32	15
1454		6	female	7	Straight	None use	60-69	NH White			3	0	0	0	0		7	0	2022	33	16
1454		6	female	7	Straight	None use	60-69	NH White			3	0	0	0	0		7	0	2022	34	17
1454	6	6	female	7	Straight	None use	60-69	NH White		0	3	0	0	0	0	2021				11	18
1454	7	6	female	7	Straight	None use	60-69	NH White		0	3	0	0	0	0	2020				3	19
1454	3	6	female	7	Straight	None use	60-69	NH White		0	3	0	0	0	0	2021				13	20
1454	3	6	female	7	Straight	None use	60-69	NH White		0	3	0	0	0	0	2020				5	21
1454	4	6	female	7	Straight	None use	60-69	NH White		0	3	0	0	0	0	2022				15	22
1454	4	6	female	7	Straight	None use	60-69	NH White		0	3	0	0	0	0	2020				1	23
1454	6	6	female	7	Straight	None use	60-69	NH White		0	3	0	0	0	0	2021				9	24
1454	6	6	female	7	Straight	None use	60-69	NH White		0	3	0	0	0	0	2020				4	25
1454	6	6	female	7	Straight	None use	60-69	NH White		0	3	0	0	0	0	2021				8	26
1454	3	6	female	7	Straight	None use	60-69	NH White		0	3	0	0	0	0	2020				7	27
1454	7	6	female	7	Straight	None use	60-69	NH White		0	3	0	0	0	0	2020				2	28
1454	3	6	female	7	Straight	None use	60-69	NH White		0	3	0	0	0	0	2022				17	29
1454	3	6	female	7	Straight	None use	60-69	NH White		0	3	0	0	0	0	2021				14	30
1454	4	6	female	7	Straight	None use	60-69	NH White		0	3	0	0	0	0	2021				12	31
1454	3	6	female	7	Straight	None use	60-69	NH White		0	3	0	0	0	0	2021				10	32
1454	8	6	female	7	Straight	None use	60-69	NH White		0	3	0	0	0	0	2020				6	33
1454	2	6	female	7	Straight	None use	60-69	NH White		0	3	0	0	0	0	2022				16	34
1456		5	female	7	Straight	None use	30-39	NH White			3	0	0	0	0		10	1	2020	17	1
1456		5	female	7	Straight	None use	30-39	NH White			3	0	0	0	0		12	1	2020	18	2
1456		5	female	7	Straight	None use	30-39	NH White			3	0	0	0	0		16	1	2020	19	3
1456		5	female	7	Straight	None use	30-39	NH White			3	0	0	0	0		12	1	2020	20	4
1456		5	female	7	Straight	None use	30-39	NH White			3	0	0	0	0		15	1	2020	21	5
1456		5	female	7	Straight	None use	30-39	NH White			3	0	0	0	0		13	1	2020	22	6
1456		5	female	7	Straight	None use	30-39	NH White			3	0	0	0	0		7	0	2020	23	7
1456		5	female	7	Straight	None use	30-39	NH White			3	0	0	0	0		14	1	2021	24	8
1456		5	female	7	Straight	None use	30-39	NH White			3	0	0	0	0		15	1	2021	25	9
1456		5	female	7	Straight	None use	30-39	NH White			3	0	0	0	0		18	1	2021	26	10
1456		5	female	7	Straight	None use	30-39	NH White			3	0	0	0	0		14	1	2021	27	11
1456		5	female	7	Straight	None use	30-39	NH White			3	0	0	0	0		10	1	2021	28	12
1456		5	female	7	Straight	None use	30-39	NH White			3	0	0	0	0		13	1	2021	29	13
1456		5	female	7	Straight	None use	30-39	NH White			3	0	0	0	0		16	1	2022	30	14
1456		5	female	7	Straight	None use	30-39	NH White			3	0	0	0	0		8	0	2022	31	15
1456		5	female	7	Straight	None use	30-39	NH White			3	0	0	0	0		13	1	2022	32	16
1456	8	5	female	7	Straight	None use	30-39	NH White		0	3	0	0	0	0	2020				4	17
1456	17	5	female	7	Straight	None use	30-39	NH White		1	3	0	0	0	0	2021				9	18
1456	16	5	female	7	Straight	None use	30-39	NH White		1	3	0	0	0	0	2022				14	19
1456	17	5	female	7	Straight	None use	30-39	NH White		1	3	0	0	0	0	2021				10	20
1456	10	5	female	7	Straight	None use	30-39	NH White		1	3	0	0	0	0	2020				7	21
1456	12	5	female	7	Straight	None use	30-39	NH White		1	3	0	0	0	0	2022				15	22
1456	13	5	female	7	Straight	None use	30-39	NH White		1	3	0	0	0	0	2020				5	23
1456	13	5	female	7	Straight	None use	30-39	NH White		1	3	0	0	0	0	2020				1	24
1456	13	5	female	7	Straight	None use	30-39	NH White		1	3	0	0	0	0	2021				11	25
1456	9	5	female	7	Straight	None use	30-39	NH White		0	3	0	0	0	0	2020				6	26
1456	17	5	female	7	Straight	None use	30-39	NH White		1	3	0	0	0	0	2021				8	27
1456	16	5	female	7	Straight	None use	30-39	NH White		1	3	0	0	0	0	2021				13	28
1456	1	5	female	7	Straight	None use	30-39	NH White		0	3	0	0	0	0	2022				16	29
1456	8	5	female	7	Straight	None use	30-39	NH White		0	3	0	0	0	0	2021				12	30
1456	8	5	female	7	Straight	None use	30-39	NH White		0	3	0	0	0	0	2020				2	31
1456	12	5	female	7	Straight	None use	30-39	NH White		1	3	0	0	0	0	2020				3	32
1489		2	female	8	Straight	None use	30-39	NH White	0		3	0	0	0	0		6	0	2021	2	1
1489	3	2	female	8	Straight	None use	30-39	NH White	0	0	3	0	0	0	0	2021				1	2
1499		6	female	9	Straight	None use	70+	NH White			3	0	0	0	0		1	0	2020	12	1
1499		6	female	9	Straight	None use	70+	NH White			3	0	0	0	0		2	0	2020	13	2
1499		6	female	9	Straight	None use	70+	NH White			3	0	0	0	0		0	0	2020	14	3
1499		6	female	9	Straight	None use	70+	NH White			3	0	0	0	0		0	0	2020	15	4
1499		6	female	9	Straight	None use	70+	NH White			3	0	0	0	0		1	0	2020	16	5
1499		6	female	9	Straight	None use	70+	NH White			3	0	0	0	0		2	0	2020	17	6
1499		6	female	9	Straight	None use	70+	NH White			3	0	0	0	0		1	0	2020	18	7
1499		6	female	9	Straight	None use	70+	NH White			3	0	0	0	0		1	0	2020	19	8
1499		6	female	9	Straight	None use	70+	NH White			3	0	0	0	0		2	0	2021	20	9
1499		6	female	9	Straight	None use	70+	NH White			3	0	0	0	0		0	0	2021	21	10
1499		6	female	9	Straight	None use	70+	NH White			3	0	0	0	0		0	0	2021	22	11
1499	2	6	female	9	Straight	None use	70+	NH White		0	3	0	0	0	0	2020				1	12
1499	0	6	female	9	Straight	None use	70+	NH White		0	3	0	0	0	0	2020				3	13
1499	1	6	female	9	Straight	None use	70+	NH White		0	3	0	0	0	0	2021				10	14
1499	3	6	female	9	Straight	None use	70+	NH White		0	3	0	0	0	0	2020				8	15
1499	4	6	female	9	Straight	None use	70+	NH White		0	3	0	0	0	0	2020				7	16
1499	2	6	female	9	Straight	None use	70+	NH White		0	3	0	0	0	0	2020				2	17
1499	6	6	female	9	Straight	None use	70+	NH White		0	3	0	0	0	0	2020				6	18
1499	0	6	female	9	Straight	None use	70+	NH White		0	3	0	0	0	0	2021				11	19
1499	4	6	female	9	Straight	None use	70+	NH White		0	3	0	0	0	0	2021				9	20
1499	2	6	female	9	Straight	None use	70+	NH White		0	3	0	0	0	0	2020				4	21
1499	3	6	female	9	Straight	None use	70+	NH White		0	3	0	0	0	0	2020				5	22
1505		5	male	6	Straight	None use	70+	NH White	0		2	0	0	0	0		0	0	2021	3	1
1505		5	male	6	Straight	None use	70+	NH White	0		2	0	0	0	0		0	0	2021	4	2
1505	2	5	male	6	Straight	None use	70+	NH White	0	0	2	0	0	0	0	2021				2	3
1505	1	5	male	6	Straight	None use	70+	NH White	0	0	2	0	0	0	0	2021				1	4
1508		6	male	10	Straight	None use	60-69	NH White			2	0	0	0	0		3	0	2020	21	1
1508		6	male	10	Straight	None use	60-69	NH White			2	0	0	0	0		5	0	2020	22	2
1508		6	male	10	Straight	None use	60-69	NH White			2	0	0	0	0		8	0	2020	23	3
1508		6	male	10	Straight	None use	60-69	NH White			2	0	0	0	0		5	0	2020	24	4
1508		6	male	10	Straight	None use	60-69	NH White			2	0	0	0	0		5	0	2020	25	5
1508		6	male	10	Straight	None use	60-69	NH White			2	0	0	0	0		2	0	2020	26	6
1508		6	male	10	Straight	None use	60-69	NH White			2	0	0	0	0		3	0	2020	27	7
1508		6	male	10	Straight	None use	60-69	NH White			2	0	0	0	0		3	0	2020	28	8
1508		6	male	10	Straight	None use	60-69	NH White			2	0	0	0	0		9	0	2021	29	9
1508		6	male	10	Straight	None use	60-69	NH White			2	0	0	0	0		1	0	2021	30	10
1508		6	male	10	Straight	None use	60-69	NH White			2	0	0	0	0		5	0	2021	31	11
1508		6	male	10	Straight	None use	60-69	NH White			2	0	0	0	0		3	0	2021	32	12
1508		6	male	10	Straight	None use	60-69	NH White			2	0	0	0	0		3	0	2021	33	13
1508		6	male	10	Straight	None use	60-69	NH White			2	0	0	0	0		2	0	2021	34	14
1508		6	male	10	Straight	None use	60-69	NH White			2	0	0	0	0		1	0	2021	35	15
1508		6	male	10	Straight	None use	60-69	NH White			2	0	0	0	0		3	0	2021	36	16
1508		6	male	10	Straight	None use	60-69	NH White			2	0	0	0	0		1	0	2021	37	17
1508		6	male	10	Straight	None use	60-69	NH White			2	0	0	0	0		1	0	2022	38	18
1508		6	male	10	Straight	None use	60-69	NH White			2	0	0	0	0		1	0	2022	39	19
1508		6	male	10	Straight	None use	60-69	NH White			2	0	0	0	0		2	0	2022	40	20
1508	4	6	male	10	Straight	None use	60-69	NH White		0	2	0	0	0	0	2020				6	21
1508	1	6	male	10	Straight	None use	60-69	NH White		0	2	0	0	0	0	2021				17	22
1508	6	6	male	10	Straight	None use	60-69	NH White		0	2	0	0	0	0	2020				5	23
1508	1	6	male	10	Straight	None use	60-69	NH White		0	2	0	0	0	0	2021				15	24
1508	0	6	male	10	Straight	None use	60-69	NH White		0	2	0	0	0	0	2022				18	25
1508	0	6	male	10	Straight	None use	60-69	NH White		0	2	0	0	0	0	2022				19	26
1508	6	6	male	10	Straight	None use	60-69	NH White		0	2	0	0	0	0	2020				4	27
1508	2	6	male	10	Straight	None use	60-69	NH White		0	2	0	0	0	0	2021				14	28
1508	2	6	male	10	Straight	None use	60-69	NH White		0	2	0	0	0	0	2020				3	29
1508	2	6	male	10	Straight	None use	60-69	NH White		0	2	0	0	0	0	2021				9	30
1508	2	6	male	10	Straight	None use	60-69	NH White		0	2	0	0	0	0	2021				16	31
1508	3	6	male	10	Straight	None use	60-69	NH White		0	2	0	0	0	0	2020				8	32
1508	1	6	male	10	Straight	None use	60-69	NH White		0	2	0	0	0	0	2022				20	33
1508	5	6	male	10	Straight	None use	60-69	NH White		0	2	0	0	0	0	2021				11	34
1508	4	6	male	10	Straight	None use	60-69	NH White		0	2	0	0	0	0	2021				12	35
1508	2	6	male	10	Straight	None use	60-69	NH White		0	2	0	0	0	0	2020				2	36
1508	1	6	male	10	Straight	None use	60-69	NH White		0	2	0	0	0	0	2021				13	37
1508	3	6	male	10	Straight	None use	60-69	NH White		0	2	0	0	0	0	2021				10	38
1508	5	6	male	10	Straight	None use	60-69	NH White		0	2	0	0	0	0	2020				7	39
1508	5	6	male	10	Straight	None use	60-69	NH White		0	2	0	0	0	0	2020				1	40
1510		5	female	8	Straight	None use	60-69	NH White			2	0	0	0	0		6	0	2020	26	1
1510		5	female	8	Straight	None use	60-69	NH White			2	0	0	0	0		6	0	2020	27	2
1510		5	female	8	Straight	None use	60-69	NH White			2	0	0	0	0		6	0	2020	28	3
1510		5	female	8	Straight	None use	60-69	NH White			2	0	0	0	0		6	0	2020	29	4
1510		5	female	8	Straight	None use	60-69	NH White			2	0	0	0	0		8	0	2020	30	5
1510		5	female	8	Straight	None use	60-69	NH White			2	0	0	0	0		6	0	2020	31	6
1510		5	female	8	Straight	None use	60-69	NH White			2	0	0	0	0		7	0	2020	32	7
1510		5	female	8	Straight	None use	60-69	NH White			2	0	0	0	0		6	0	2020	33	8
1510		5	female	8	Straight	None use	60-69	NH White			2	0	0	0	0		5	0	2020	34	9
1510		5	female	8	Straight	None use	60-69	NH White			2	0	0	0	0		6	0	2021	35	10
1510		5	female	8	Straight	None use	60-69	NH White			2	0	0	0	0		5	0	2021	36	11
1510		5	female	8	Straight	None use	60-69	NH White			2	0	0	0	0		6	0	2021	37	12
1510		5	female	8	Straight	None use	60-69	NH White			2	0	0	0	0		6	0	2021	38	13
1510		5	female	8	Straight	None use	60-69	NH White			2	0	0	0	0		4	0	2021	39	14
1510		5	female	8	Straight	None use	60-69	NH White			2	0	0	0	0		6	0	2021	40	15
1510		5	female	8	Straight	None use	60-69	NH White			2	0	0	0	0		6	0	2021	41	16
1510		5	female	8	Straight	None use	60-69	NH White			2	0	0	0	0		5	0	2021	42	17
1510		5	female	8	Straight	None use	60-69	NH White			2	0	0	0	0		6	0	2021	43	18
1510		5	female	8	Straight	None use	60-69	NH White			2	0	0	0	0		6	0	2021	44	19
1510		5	female	8	Straight	None use	60-69	NH White			2	0	0	0	0		6	0	2021	45	20
1510		5	female	8	Straight	None use	60-69	NH White			2	0	0	0	0		6	0	2021	46	21
1510		5	female	8	Straight	None use	60-69	NH White			2	0	0	0	0		6	0	2021	47	22
1510		5	female	8	Straight	None use	60-69	NH White			2	0	0	0	0		3	0	2022	48	23
1510		5	female	8	Straight	None use	60-69	NH White			2	0	0	0	0		6	0	2022	49	24
1510		5	female	8	Straight	None use	60-69	NH White			2	0	0	0	0		5	0	2022	50	25
1510	4	5	female	8	Straight	None use	60-69	NH White		0	2	0	0	0	0	2021				13	26
1510	3	5	female	8	Straight	None use	60-69	NH White		0	2	0	0	0	0	2021				17	27
1510	4	5	female	8	Straight	None use	60-69	NH White		0	2	0	0	0	0	2021				10	28
1510	6	5	female	8	Straight	None use	60-69	NH White		0	2	0	0	0	0	2021				19	29
1510	3	5	female	8	Straight	None use	60-69	NH White		0	2	0	0	0	0	2020				1	30
1510	2	5	female	8	Straight	None use	60-69	NH White		0	2	0	0	0	0	2021				22	31
1510	7	5	female	8	Straight	None use	60-69	NH White		0	2	0	0	0	0	2020				8	32
1510	6	5	female	8	Straight	None use	60-69	NH White		0	2	0	0	0	0	2021				21	33
1510	2	5	female	8	Straight	None use	60-69	NH White		0	2	0	0	0	0	2021				20	34
1510	7	5	female	8	Straight	None use	60-69	NH White		0	2	0	0	0	0	2020				5	35
1510	4	5	female	8	Straight	None use	60-69	NH White		0	2	0	0	0	0	2021				14	36
1510	4	5	female	8	Straight	None use	60-69	NH White		0	2	0	0	0	0	2022				23	37
1510	2	5	female	8	Straight	None use	60-69	NH White		0	2	0	0	0	0	2021				15	38
1510	7	5	female	8	Straight	None use	60-69	NH White		0	2	0	0	0	0	2020				7	39
1510	5	5	female	8	Straight	None use	60-69	NH White		0	2	0	0	0	0	2021				11	40
1510	5	5	female	8	Straight	None use	60-69	NH White		0	2	0	0	0	0	2021				18	41
1510	8	5	female	8	Straight	None use	60-69	NH White		0	2	0	0	0	0	2020				4	42
1510	4	5	female	8	Straight	None use	60-69	NH White		0	2	0	0	0	0	2021				12	43
1510	4	5	female	8	Straight	None use	60-69	NH White		0	2	0	0	0	0	2020				3	44
1510	6	5	female	8	Straight	None use	60-69	NH White		0	2	0	0	0	0	2020				6	45
1510	3	5	female	8	Straight	None use	60-69	NH White		0	2	0	0	0	0	2020				9	46
1510	3	5	female	8	Straight	None use	60-69	NH White		0	2	0	0	0	0	2021				16	47
1510	4	5	female	8	Straight	None use	60-69	NH White		0	2	0	0	0	0	2022				25	48
1510	2	5	female	8	Straight	None use	60-69	NH White		0	2	0	0	0	0	2022				24	49
1510	4	5	female	8	Straight	None use	60-69	NH White		0	2	0	0	0	0	2020				2	50
1543		5	female	6	Straight	None use	60-69	NH White	6		3	0	0	0	0		4	0	2020	7	1
1543		5	female	6	Straight	None use	60-69	NH White	6		3	0	0	0	0		2	0	2020	8	2
1543		5	female	6	Straight	None use	60-69	NH White	6		3	0	0	0	0		1	0	2020	9	3
1543		5	female	6	Straight	None use	60-69	NH White	6		3	0	0	0	0		1	0	2020	10	4
1543		5	female	6	Straight	None use	60-69	NH White	6		3	0	0	0	0		5	0	2021	11	5
1543		5	female	6	Straight	None use	60-69	NH White	6		3	0	0	0	0		0	0	2021	12	6
1543	1	5	female	6	Straight	None use	60-69	NH White	6	0	3	0	0	0	0	2020				3	7
1543	3	5	female	6	Straight	None use	60-69	NH White	6	0	3	0	0	0	0	2020				4	8
1543	4	5	female	6	Straight	None use	60-69	NH White	6	0	3	0	0	0	0	2020				1	9
1543	2	5	female	6	Straight	None use	60-69	NH White	6	0	3	0	0	0	0	2021				6	10
1543	4	5	female	6	Straight	None use	60-69	NH White	6	0	3	0	0	0	0	2021				5	11
1543	0	5	female	6	Straight	None use	60-69	NH White	6	0	3	0	0	0	0	2020				2	12
1545		6	female	8	Straight	None use	60-69	NH White			3	0	0	0	0		4	0	2020	25	1
1545		6	female	8	Straight	None use	60-69	NH White			3	0	0	0	0		5	0	2020	26	2
1545		6	female	8	Straight	None use	60-69	NH White			3	0	0	0	0		5	0	2020	27	3
1545		6	female	8	Straight	None use	60-69	NH White			3	0	0	0	0		5	0	2020	28	4
1545		6	female	8	Straight	None use	60-69	NH White			3	0	0	0	0		1	0	2020	29	5
1545		6	female	8	Straight	None use	60-69	NH White			3	0	0	0	0		3	0	2020	30	6
1545		6	female	8	Straight	None use	60-69	NH White			3	0	0	0	0		4	0	2020	31	7
1545		6	female	8	Straight	None use	60-69	NH White			3	0	0	0	0		4	0	2020	32	8
1545		6	female	8	Straight	None use	60-69	NH White			3	0	0	0	0		3	0	2020	33	9
1545		6	female	8	Straight	None use	60-69	NH White			3	0	0	0	0		6	0	2021	34	10
1545		6	female	8	Straight	None use	60-69	NH White			3	0	0	0	0		1	0	2021	35	11
1545		6	female	8	Straight	None use	60-69	NH White			3	0	0	0	0		2	0	2021	36	12
1545		6	female	8	Straight	None use	60-69	NH White			3	0	0	0	0		1	0	2021	37	13
1545		6	female	8	Straight	None use	60-69	NH White			3	0	0	0	0		2	0	2021	38	14
1545		6	female	8	Straight	None use	60-69	NH White			3	0	0	0	0		1	0	2021	39	15
1545		6	female	8	Straight	None use	60-69	NH White			3	0	0	0	0		3	0	2021	40	16
1545		6	female	8	Straight	None use	60-69	NH White			3	0	0	0	0		2	0	2021	41	17
1545		6	female	8	Straight	None use	60-69	NH White			3	0	0	0	0		2	0	2021	42	18
1545		6	female	8	Straight	None use	60-69	NH White			3	0	0	0	0		2	0	2021	43	19
1545		6	female	8	Straight	None use	60-69	NH White			3	0	0	0	0		4	0	2021	44	20
1545		6	female	8	Straight	None use	60-69	NH White			3	0	0	0	0		4	0	2022	45	21
1545		6	female	8	Straight	None use	60-69	NH White			3	0	0	0	0		2	0	2022	46	22
1545		6	female	8	Straight	None use	60-69	NH White			3	0	0	0	0		1	0	2022	47	23
1545		6	female	8	Straight	None use	60-69	NH White			3	0	0	0	0		3	0	2022	48	24
1545	10	6	female	8	Straight	None use	60-69	NH White		1	3	0	0	0	0	2020				7	25
1545	0	6	female	8	Straight	None use	60-69	NH White		0	3	0	0	0	0	2021				16	26
1545	0	6	female	8	Straight	None use	60-69	NH White		0	3	0	0	0	0	2021				15	27
1545	5	6	female	8	Straight	None use	60-69	NH White		0	3	0	0	0	0	2020				6	28
1545	1	6	female	8	Straight	None use	60-69	NH White		0	3	0	0	0	0	2022				24	29
1545	4	6	female	8	Straight	None use	60-69	NH White		0	3	0	0	0	0	2020				3	30
1545	1	6	female	8	Straight	None use	60-69	NH White		0	3	0	0	0	0	2021				17	31
1545	2	6	female	8	Straight	None use	60-69	NH White		0	3	0	0	0	0	2022				22	32
1545	1	6	female	8	Straight	None use	60-69	NH White		0	3	0	0	0	0	2021				19	33
1545	4	6	female	8	Straight	None use	60-69	NH White		0	3	0	0	0	0	2020				5	34
1545	2	6	female	8	Straight	None use	60-69	NH White		0	3	0	0	0	0	2021				13	35
1545	1	6	female	8	Straight	None use	60-69	NH White		0	3	0	0	0	0	2020				4	36
1545	1	6	female	8	Straight	None use	60-69	NH White		0	3	0	0	0	0	2021				14	37
1545	0	6	female	8	Straight	None use	60-69	NH White		0	3	0	0	0	0	2021				11	38
1545	1	6	female	8	Straight	None use	60-69	NH White		0	3	0	0	0	0	2021				20	39
1545	1	6	female	8	Straight	None use	60-69	NH White		0	3	0	0	0	0	2022				23	40
1545	0	6	female	8	Straight	None use	60-69	NH White		0	3	0	0	0	0	2022				21	41
1545	1	6	female	8	Straight	None use	60-69	NH White		0	3	0	0	0	0	2020				2	42
1545	3	6	female	8	Straight	None use	60-69	NH White		0	3	0	0	0	0	2020				9	43
1545	3	6	female	8	Straight	None use	60-69	NH White		0	3	0	0	0	0	2020				8	44
1545	4	6	female	8	Straight	None use	60-69	NH White		0	3	0	0	0	0	2021				10	45
1545	2	6	female	8	Straight	None use	60-69	NH White		0	3	0	0	0	0	2020				1	46
1545	1	6	female	8	Straight	None use	60-69	NH White		0	3	0	0	0	0	2021				18	47
1545	2	6	female	8	Straight	None use	60-69	NH White		0	3	0	0	0	0	2021				12	48
1559		6	female	5	Straight	None use	70+	NH White			2	0	0	0	0		9	0	2020	27	1
1559		6	female	5	Straight	None use	70+	NH White			2	0	0	0	0		5	0	2020	28	2
1559		6	female	5	Straight	None use	70+	NH White			2	0	0	0	0		5	0	2020	29	3
1559		6	female	5	Straight	None use	70+	NH White			2	0	0	0	0		5	0	2020	30	4
1559		6	female	5	Straight	None use	70+	NH White			2	0	0	0	0		3	0	2020	31	5
1559		6	female	5	Straight	None use	70+	NH White			2	0	0	0	0		4	0	2020	32	6
1559		6	female	5	Straight	None use	70+	NH White			2	0	0	0	0		5	0	2020	33	7
1559		6	female	5	Straight	None use	70+	NH White			2	0	0	0	0		6	0	2020	34	8
1559		6	female	5	Straight	None use	70+	NH White			2	0	0	0	0		6	0	2020	35	9
1559		6	female	5	Straight	None use	70+	NH White			2	0	0	0	0		6	0	2021	36	10
1559		6	female	5	Straight	None use	70+	NH White			2	0	0	0	0		6	0	2021	37	11
1559		6	female	5	Straight	None use	70+	NH White			2	0	0	0	0		6	0	2021	38	12
1559		6	female	5	Straight	None use	70+	NH White			2	0	0	0	0		7	0	2021	39	13
1559		6	female	5	Straight	None use	70+	NH White			2	0	0	0	0		5	0	2021	40	14
1559		6	female	5	Straight	None use	70+	NH White			2	0	0	0	0		4	0	2021	41	15
1559		6	female	5	Straight	None use	70+	NH White			2	0	0	0	0		5	0	2021	42	16
1559		6	female	5	Straight	None use	70+	NH White			2	0	0	0	0		3	0	2021	43	17
1559		6	female	5	Straight	None use	70+	NH White			2	0	0	0	0		5	0	2021	44	18
1559		6	female	5	Straight	None use	70+	NH White			2	0	0	0	0		6	0	2021	45	19
1559		6	female	5	Straight	None use	70+	NH White			2	0	0	0	0		6	0	2021	46	20
1559		6	female	5	Straight	None use	70+	NH White			2	0	0	0	0		4	0	2021	47	21
1559		6	female	5	Straight	None use	70+	NH White			2	0	0	0	0		4	0	2021	48	22
1559		6	female	5	Straight	None use	70+	NH White			2	0	0	0	0		8	0	2021	49	23
1559		6	female	5	Straight	None use	70+	NH White			2	0	0	0	0		5	0	2022	50	24
1559		6	female	5	Straight	None use	70+	NH White			2	0	0	0	0		6	0	2022	51	25
1559		6	female	5	Straight	None use	70+	NH White			2	0	0	0	0		5	0	2022	52	26
1559	3	6	female	5	Straight	None use	70+	NH White		0	2	0	0	0	0	2020				2	27
1559	2	6	female	5	Straight	None use	70+	NH White		0	2	0	0	0	0	2020				1	28
1559	1	6	female	5	Straight	None use	70+	NH White		0	2	0	0	0	0	2021				20	29
1559	2	6	female	5	Straight	None use	70+	NH White		0	2	0	0	0	0	2021				10	30
1559	3	6	female	5	Straight	None use	70+	NH White		0	2	0	0	0	0	2022				25	31
1559	3	6	female	5	Straight	None use	70+	NH White		0	2	0	0	0	0	2021				11	32
1559	3	6	female	5	Straight	None use	70+	NH White		0	2	0	0	0	0	2021				21	33
1559	1	6	female	5	Straight	None use	70+	NH White		0	2	0	0	0	0	2021				15	34
1559	6	6	female	5	Straight	None use	70+	NH White		0	2	0	0	0	0	2020				9	35
1559	1	6	female	5	Straight	None use	70+	NH White		0	2	0	0	0	0	2021				16	36
1559	1	6	female	5	Straight	None use	70+	NH White		0	2	0	0	0	0	2021				13	37
1559	2	6	female	5	Straight	None use	70+	NH White		0	2	0	0	0	0	2021				19	38
1559	5	6	female	5	Straight	None use	70+	NH White		0	2	0	0	0	0	2020				4	39
1559	1	6	female	5	Straight	None use	70+	NH White		0	2	0	0	0	0	2021				23	40
1559	1	6	female	5	Straight	None use	70+	NH White		0	2	0	0	0	0	2022				24	41
1559	2	6	female	5	Straight	None use	70+	NH White		0	2	0	0	0	0	2020				6	42
1559	1	6	female	5	Straight	None use	70+	NH White		0	2	0	0	0	0	2022				26	43
1559	4	6	female	5	Straight	None use	70+	NH White		0	2	0	0	0	0	2020				7	44
1559	2	6	female	5	Straight	None use	70+	NH White		0	2	0	0	0	0	2021				17	45
1559	5	6	female	5	Straight	None use	70+	NH White		0	2	0	0	0	0	2020				8	46
1559	3	6	female	5	Straight	None use	70+	NH White		0	2	0	0	0	0	2021				22	47
1559	2	6	female	5	Straight	None use	70+	NH White		0	2	0	0	0	0	2020				5	48
1559	3	6	female	5	Straight	None use	70+	NH White		0	2	0	0	0	0	2020				3	49
1559	3	6	female	5	Straight	None use	70+	NH White		0	2	0	0	0	0	2021				14	50
1559	1	6	female	5	Straight	None use	70+	NH White		0	2	0	0	0	0	2021				18	51
1559	1	6	female	5	Straight	None use	70+	NH White		0	2	0	0	0	0	2021				12	52
1566		5	female	7	Straight	None use	60-69	NH White	14		2	0	0	0	0		0	0	2021	6	1
1566		5	female	7	Straight	None use	60-69	NH White	14		2	0	0	0	0		2	0	2021	7	2
1566		5	female	7	Straight	None use	60-69	NH White	14		2	0	0	0	0		0	0	2021	8	3
1566		5	female	7	Straight	None use	60-69	NH White	14		2	0	0	0	0		0	0	2021	9	4
1566		5	female	7	Straight	None use	60-69	NH White	14		2	0	0	0	0		2	0	2022	10	5
1566	3	5	female	7	Straight	None use	60-69	NH White	14	0	2	0	0	0	0	2021				4	6
1566	4	5	female	7	Straight	None use	60-69	NH White	14	0	2	0	0	0	0	2021				2	7
1566	4	5	female	7	Straight	None use	60-69	NH White	14	0	2	0	0	0	0	2022				5	8
1566	2	5	female	7	Straight	None use	60-69	NH White	14	0	2	0	0	0	0	2021				1	9
1566	3	5	female	7	Straight	None use	60-69	NH White	14	0	2	0	0	0	0	2021				3	10
1590		6	male	8	Straight	None use	60-69	NH White			3	0	0	0	0		2	0	2020	26	1
1590		6	male	8	Straight	None use	60-69	NH White			3	0	0	0	0		1	0	2020	27	2
1590		6	male	8	Straight	None use	60-69	NH White			3	0	0	0	0		1	0	2020	28	3
1590		6	male	8	Straight	None use	60-69	NH White			3	0	0	0	0		1	0	2020	29	4
1590		6	male	8	Straight	None use	60-69	NH White			3	0	0	0	0		1	0	2020	30	5
1590		6	male	8	Straight	None use	60-69	NH White			3	0	0	0	0		1	0	2020	31	6
1590		6	male	8	Straight	None use	60-69	NH White			3	0	0	0	0		2	0	2020	32	7
1590		6	male	8	Straight	None use	60-69	NH White			3	0	0	0	0		2	0	2020	33	8
1590		6	male	8	Straight	None use	60-69	NH White			3	0	0	0	0		2	0	2020	34	9
1590		6	male	8	Straight	None use	60-69	NH White			3	0	0	0	0		1	0	2021	35	10
1590		6	male	8	Straight	None use	60-69	NH White			3	0	0	0	0		2	0	2021	36	11
1590		6	male	8	Straight	None use	60-69	NH White			3	0	0	0	0		2	0	2021	37	12
1590		6	male	8	Straight	None use	60-69	NH White			3	0	0	0	0		3	0	2021	38	13
1590		6	male	8	Straight	None use	60-69	NH White			3	0	0	0	0		2	0	2021	39	14
1590		6	male	8	Straight	None use	60-69	NH White			3	0	0	0	0		2	0	2021	40	15
1590		6	male	8	Straight	None use	60-69	NH White			3	0	0	0	0		2	0	2021	41	16
1590		6	male	8	Straight	None use	60-69	NH White			3	0	0	0	0		1	0	2021	42	17
1590		6	male	8	Straight	None use	60-69	NH White			3	0	0	0	0		3	0	2021	43	18
1590		6	male	8	Straight	None use	60-69	NH White			3	0	0	0	0		4	0	2021	44	19
1590		6	male	8	Straight	None use	60-69	NH White			3	0	0	0	0		2	0	2021	45	20
1590		6	male	8	Straight	None use	60-69	NH White			3	0	0	0	0		2	0	2021	46	21
1590		6	male	8	Straight	None use	60-69	NH White			3	0	0	0	0		1	0	2022	47	22
1590		6	male	8	Straight	None use	60-69	NH White			3	0	0	0	0		2	0	2022	48	23
1590		6	male	8	Straight	None use	60-69	NH White			3	0	0	0	0		1	0	2022	49	24
1590		6	male	8	Straight	None use	60-69	NH White			3	0	0	0	0		2	0	2022	50	25
1590	1	6	male	8	Straight	None use	60-69	NH White		0	3	0	0	0	0	2021				10	26
1590	0	6	male	8	Straight	None use	60-69	NH White		0	3	0	0	0	0	2021				17	27
1590	0	6	male	8	Straight	None use	60-69	NH White		0	3	0	0	0	0	2021				16	28
1590	0	6	male	8	Straight	None use	60-69	NH White		0	3	0	0	0	0	2021				12	29
1590	0	6	male	8	Straight	None use	60-69	NH White		0	3	0	0	0	0	2020				6	30
1590	0	6	male	8	Straight	None use	60-69	NH White		0	3	0	0	0	0	2021				14	31
1590	0	6	male	8	Straight	None use	60-69	NH White		0	3	0	0	0	0	2022				25	32
1590	2	6	male	8	Straight	None use	60-69	NH White		0	3	0	0	0	0	2021				20	33
1590	4	6	male	8	Straight	None use	60-69	NH White		0	3	0	0	0	0	2021				19	34
1590	1	6	male	8	Straight	None use	60-69	NH White		0	3	0	0	0	0	2021				21	35
1590	0	6	male	8	Straight	None use	60-69	NH White		0	3	0	0	0	0	2020				2	36
1590	4	6	male	8	Straight	None use	60-69	NH White		0	3	0	0	0	0	2022				23	37
1590	0	6	male	8	Straight	None use	60-69	NH White		0	3	0	0	0	0	2022				24	38
1590	1	6	male	8	Straight	None use	60-69	NH White		0	3	0	0	0	0	2021				11	39
1590	1	6	male	8	Straight	None use	60-69	NH White		0	3	0	0	0	0	2021				18	40
1590	0	6	male	8	Straight	None use	60-69	NH White		0	3	0	0	0	0	2020				7	41
1590	1	6	male	8	Straight	None use	60-69	NH White		0	3	0	0	0	0	2020				4	42
1590	0	6	male	8	Straight	None use	60-69	NH White		0	3	0	0	0	0	2020				8	43
1590	0	6	male	8	Straight	None use	60-69	NH White		0	3	0	0	0	0	2020				3	44
1590	0	6	male	8	Straight	None use	60-69	NH White		0	3	0	0	0	0	2021				13	45
1590	0	6	male	8	Straight	None use	60-69	NH White		0	3	0	0	0	0	2021				15	46
1590	0	6	male	8	Straight	None use	60-69	NH White		0	3	0	0	0	0	2022				22	47
1590	0	6	male	8	Straight	None use	60-69	NH White		0	3	0	0	0	0	2020				5	48
1590	0	6	male	8	Straight	None use	60-69	NH White		0	3	0	0	0	0	2020				1	49
1590	2	6	male	8	Straight	None use	60-69	NH White		0	3	0	0	0	0	2020				9	50
1610		5	male	9	Straight	None use	40-49	NH White			3	0	0	0	0		2	0	2020	11	1
1610		5	male	9	Straight	None use	40-49	NH White			3	0	0	0	0		2	0	2020	12	2
1610		5	male	9	Straight	None use	40-49	NH White			3	0	0	0	0		3	0	2020	13	3
1610		5	male	9	Straight	None use	40-49	NH White			3	0	0	0	0		3	0	2020	14	4
1610		5	male	9	Straight	None use	40-49	NH White			3	0	0	0	0		4	0	2020	15	5
1610		5	male	9	Straight	None use	40-49	NH White			3	0	0	0	0		3	0	2020	16	6
1610		5	male	9	Straight	None use	40-49	NH White			3	0	0	0	0		6	0	2020	17	7
1610		5	male	9	Straight	None use	40-49	NH White			3	0	0	0	0		8	0	2020	18	8
1610		5	male	9	Straight	None use	40-49	NH White			3	0	0	0	0		7	0	2021	19	9
1610		5	male	9	Straight	None use	40-49	NH White			3	0	0	0	0		6	0	2021	20	10
1610	19	5	male	9	Straight	None use	40-49	NH White		1	3	0	0	0	0	2020				8	11
1610	5	5	male	9	Straight	None use	40-49	NH White		0	3	0	0	0	0	2020				5	12
1610	4	5	male	9	Straight	None use	40-49	NH White		0	3	0	0	0	0	2020				3	13
1610	4	5	male	9	Straight	None use	40-49	NH White		0	3	0	0	0	0	2020				1	14
1610	7	5	male	9	Straight	None use	40-49	NH White		0	3	0	0	0	0	2020				7	15
1610	5	5	male	9	Straight	None use	40-49	NH White		0	3	0	0	0	0	2020				4	16
1610	5	5	male	9	Straight	None use	40-49	NH White		0	3	0	0	0	0	2021				10	17
1610	9	5	male	9	Straight	None use	40-49	NH White		0	3	0	0	0	0	2021				9	18
1610	4	5	male	9	Straight	None use	40-49	NH White		0	3	0	0	0	0	2020				2	19
1610	6	5	male	9	Straight	None use	40-49	NH White		0	3	0	0	0	0	2020				6	20
1633		6	male	9	Straight	MJ only	70+	NH White			2	0	0	0	1		0	0	2020	27	1
1633		6	male	9	Straight	MJ only	70+	NH White			2	0	0	0	1		0	0	2020	28	2
1633		6	male	9	Straight	MJ only	70+	NH White			2	0	0	0	1		0	0	2020	29	3
1633		6	male	9	Straight	MJ only	70+	NH White			2	0	0	0	1		0	0	2020	30	4
1633		6	male	9	Straight	MJ only	70+	NH White			2	0	0	0	1		0	0	2020	31	5
1633		6	male	9	Straight	MJ only	70+	NH White			2	0	0	0	1		0	0	2020	32	6
1633		6	male	9	Straight	MJ only	70+	NH White			2	0	0	0	1		0	0	2020	33	7
1633		6	male	9	Straight	MJ only	70+	NH White			2	0	0	0	1		0	0	2020	34	8
1633		6	male	9	Straight	MJ only	70+	NH White			2	0	0	0	1		0	0	2020	35	9
1633		6	male	9	Straight	MJ only	70+	NH White			2	0	0	0	1		0	0	2021	36	10
1633		6	male	9	Straight	MJ only	70+	NH White			2	0	0	0	1		1	0	2021	37	11
1633		6	male	9	Straight	MJ only	70+	NH White			2	0	0	0	1		0	0	2021	38	12
1633		6	male	9	Straight	MJ only	70+	NH White			2	0	0	0	1		0	0	2021	39	13
1633		6	male	9	Straight	MJ only	70+	NH White			2	0	0	0	1		0	0	2021	40	14
1633		6	male	9	Straight	MJ only	70+	NH White			2	0	0	0	1		0	0	2021	41	15
1633		6	male	9	Straight	MJ only	70+	NH White			2	0	0	0	1		0	0	2021	42	16
1633		6	male	9	Straight	MJ only	70+	NH White			2	0	0	0	1		0	0	2021	43	17
1633		6	male	9	Straight	MJ only	70+	NH White			2	0	0	0	1		0	0	2021	44	18
1633		6	male	9	Straight	MJ only	70+	NH White			2	0	0	0	1		0	0	2021	45	19
1633		6	male	9	Straight	MJ only	70+	NH White			2	0	0	0	1		0	0	2021	46	20
1633		6	male	9	Straight	MJ only	70+	NH White			2	0	0	0	1		1	0	2021	47	21
1633		6	male	9	Straight	MJ only	70+	NH White			2	0	0	0	1		0	0	2021	48	22
1633		6	male	9	Straight	MJ only	70+	NH White			2	0	0	0	1		1	0	2022	49	23
1633		6	male	9	Straight	MJ only	70+	NH White			2	0	0	0	1		1	0	2022	50	24
1633		6	male	9	Straight	MJ only	70+	NH White			2	0	0	0	1		0	0	2022	51	25
1633		6	male	9	Straight	MJ only	70+	NH White			2	0	0	0	1		0	0	2022	52	26
1633	0	6	male	9	Straight	MJ only	70+	NH White		0	2	0	0	0	1	2021				17	27
1633	1	6	male	9	Straight	MJ only	70+	NH White		0	2	0	0	0	1	2021				13	28
1633	0	6	male	9	Straight	MJ only	70+	NH White		0	2	0	0	0	1	2020				3	29
1633	0	6	male	9	Straight	MJ only	70+	NH White		0	2	0	0	0	1	2021				22	30
1633	0	6	male	9	Straight	MJ only	70+	NH White		0	2	0	0	0	1	2022				26	31
1633	0	6	male	9	Straight	MJ only	70+	NH White		0	2	0	0	0	1	2020				9	32
1633	0	6	male	9	Straight	MJ only	70+	NH White		0	2	0	0	0	1	2022				25	33
1633	0	6	male	9	Straight	MJ only	70+	NH White		0	2	0	0	0	1	2021				11	34
1633	0	6	male	9	Straight	MJ only	70+	NH White		0	2	0	0	0	1	2022				23	35
1633	1	6	male	9	Straight	MJ only	70+	NH White		0	2	0	0	0	1	2021				21	36
1633	0	6	male	9	Straight	MJ only	70+	NH White		0	2	0	0	0	1	2020				7	37
1633	0	6	male	9	Straight	MJ only	70+	NH White		0	2	0	0	0	1	2021				19	38
1633	0	6	male	9	Straight	MJ only	70+	NH White		0	2	0	0	0	1	2021				12	39
1633	4	6	male	9	Straight	MJ only	70+	NH White		0	2	0	0	0	1	2020				8	40
1633	1	6	male	9	Straight	MJ only	70+	NH White		0	2	0	0	0	1	2020				2	41
1633	1	6	male	9	Straight	MJ only	70+	NH White		0	2	0	0	0	1	2020				1	42
1633	2	6	male	9	Straight	MJ only	70+	NH White		0	2	0	0	0	1	2020				6	43
1633	1	6	male	9	Straight	MJ only	70+	NH White		0	2	0	0	0	1	2021				14	44
1633	3	6	male	9	Straight	MJ only	70+	NH White		0	2	0	0	0	1	2021				18	45
1633	1	6	male	9	Straight	MJ only	70+	NH White		0	2	0	0	0	1	2021				15	46
1633	1	6	male	9	Straight	MJ only	70+	NH White		0	2	0	0	0	1	2021				16	47
1633	0	6	male	9	Straight	MJ only	70+	NH White		0	2	0	0	0	1	2020				5	48
1633	0	6	male	9	Straight	MJ only	70+	NH White		0	2	0	0	0	1	2020				4	49
1633	0	6	male	9	Straight	MJ only	70+	NH White		0	2	0	0	0	1	2021				10	50
1633	0	6	male	9	Straight	MJ only	70+	NH White		0	2	0	0	0	1	2022				24	51
1633	0	6	male	9	Straight	MJ only	70+	NH White		0	2	0	0	0	1	2021				20	52
1638		6	male	5	Straight	None use	70+	NH White			3	0	0	0	0		0	0	2020	23	1
1638		6	male	5	Straight	None use	70+	NH White			3	0	0	0	0		0	0	2020	24	2
1638		6	male	5	Straight	None use	70+	NH White			3	0	0	0	0		0	0	2020	25	3
1638		6	male	5	Straight	None use	70+	NH White			3	0	0	0	0		0	0	2020	26	4
1638		6	male	5	Straight	None use	70+	NH White			3	0	0	0	0		0	0	2020	27	5
1638		6	male	5	Straight	None use	70+	NH White			3	0	0	0	0		0	0	2020	28	6
1638		6	male	5	Straight	None use	70+	NH White			3	0	0	0	0		0	0	2020	29	7
1638		6	male	5	Straight	None use	70+	NH White			3	0	0	0	0		0	0	2020	30	8
1638		6	male	5	Straight	None use	70+	NH White			3	0	0	0	0		0	0	2020	31	9
1638		6	male	5	Straight	None use	70+	NH White			3	0	0	0	0		0	0	2021	32	10
1638		6	male	5	Straight	None use	70+	NH White			3	0	0	0	0		0	0	2021	33	11
1638		6	male	5	Straight	None use	70+	NH White			3	0	0	0	0		0	0	2021	34	12
1638		6	male	5	Straight	None use	70+	NH White			3	0	0	0	0		0	0	2021	35	13
1638		6	male	5	Straight	None use	70+	NH White			3	0	0	0	0		0	0	2021	36	14
1638		6	male	5	Straight	None use	70+	NH White			3	0	0	0	0		0	0	2021	37	15
1638		6	male	5	Straight	None use	70+	NH White			3	0	0	0	0		0	0	2021	38	16
1638		6	male	5	Straight	None use	70+	NH White			3	0	0	0	0		0	0	2021	39	17
1638		6	male	5	Straight	None use	70+	NH White			3	0	0	0	0		0	0	2021	40	18
1638		6	male	5	Straight	None use	70+	NH White			3	0	0	0	0		0	0	2022	41	19
1638		6	male	5	Straight	None use	70+	NH White			3	0	0	0	0		0	0	2022	42	20
1638		6	male	5	Straight	None use	70+	NH White			3	0	0	0	0		0	0	2022	43	21
1638		6	male	5	Straight	None use	70+	NH White			3	0	0	0	0		0	0	2022	44	22
1638	0	6	male	5	Straight	None use	70+	NH White		0	3	0	0	0	0	2020				2	23
1638	0	6	male	5	Straight	None use	70+	NH White		0	3	0	0	0	0	2021				16	24
1638	0	6	male	5	Straight	None use	70+	NH White		0	3	0	0	0	0	2020				1	25
1638	0	6	male	5	Straight	None use	70+	NH White		0	3	0	0	0	0	2020				3	26
1638	0	6	male	5	Straight	None use	70+	NH White		0	3	0	0	0	0	2021				14	27
1638	0	6	male	5	Straight	None use	70+	NH White		0	3	0	0	0	0	2020				4	28
1638	0	6	male	5	Straight	None use	70+	NH White		0	3	0	0	0	0	2021				18	29
1638	0	6	male	5	Straight	None use	70+	NH White		0	3	0	0	0	0	2022				21	30
1638	0	6	male	5	Straight	None use	70+	NH White		0	3	0	0	0	0	2021				10	31
1638	0	6	male	5	Straight	None use	70+	NH White		0	3	0	0	0	0	2020				7	32
1638	0	6	male	5	Straight	None use	70+	NH White		0	3	0	0	0	0	2022				22	33
1638	0	6	male	5	Straight	None use	70+	NH White		0	3	0	0	0	0	2020				5	34
1638	0	6	male	5	Straight	None use	70+	NH White		0	3	0	0	0	0	2022				20	35
1638	0	6	male	5	Straight	None use	70+	NH White		0	3	0	0	0	0	2021				11	36
1638	0	6	male	5	Straight	None use	70+	NH White		0	3	0	0	0	0	2021				17	37
1638	0	6	male	5	Straight	None use	70+	NH White		0	3	0	0	0	0	2020				6	38
1638	0	6	male	5	Straight	None use	70+	NH White		0	3	0	0	0	0	2020				8	39
1638	0	6	male	5	Straight	None use	70+	NH White		0	3	0	0	0	0	2020				9	40
1638	0	6	male	5	Straight	None use	70+	NH White		0	3	0	0	0	0	2021				15	41
1638	0	6	male	5	Straight	None use	70+	NH White		0	3	0	0	0	0	2022				19	42
1638	0	6	male	5	Straight	None use	70+	NH White		0	3	0	0	0	0	2021				12	43
1638	0	6	male	5	Straight	None use	70+	NH White		0	3	0	0	0	0	2021				13	44
1639		5	male	8	Straight	None use	60-69	NH White			3	0	0	0	0		0	0	2020	18	1
1639		5	male	8	Straight	None use	60-69	NH White			3	0	0	0	0		0	0	2020	19	2
1639		5	male	8	Straight	None use	60-69	NH White			3	0	0	0	0		1	0	2020	20	3
1639		5	male	8	Straight	None use	60-69	NH White			3	0	0	0	0		0	0	2020	21	4
1639		5	male	8	Straight	None use	60-69	NH White			3	0	0	0	0		0	0	2020	22	5
1639		5	male	8	Straight	None use	60-69	NH White			3	0	0	0	0		1	0	2020	23	6
1639		5	male	8	Straight	None use	60-69	NH White			3	0	0	0	0		0	0	2020	24	7
1639		5	male	8	Straight	None use	60-69	NH White			3	0	0	0	0		0	0	2020	25	8
1639		5	male	8	Straight	None use	60-69	NH White			3	0	0	0	0		0	0	2020	26	9
1639		5	male	8	Straight	None use	60-69	NH White			3	0	0	0	0		0	0	2021	27	10
1639		5	male	8	Straight	None use	60-69	NH White			3	0	0	0	0		1	0	2021	28	11
1639		5	male	8	Straight	None use	60-69	NH White			3	0	0	0	0		0	0	2021	29	12
1639		5	male	8	Straight	None use	60-69	NH White			3	0	0	0	0		0	0	2021	30	13
1639		5	male	8	Straight	None use	60-69	NH White			3	0	0	0	0		0	0	2021	31	14
1639		5	male	8	Straight	None use	60-69	NH White			3	0	0	0	0		0	0	2021	32	15
1639		5	male	8	Straight	None use	60-69	NH White			3	0	0	0	0		0	0	2021	33	16
1639		5	male	8	Straight	None use	60-69	NH White			3	0	0	0	0		0	0	2021	34	17
1639	5	5	male	8	Straight	None use	60-69	NH White		0	3	0	0	0	0	2020				8	18
1639	0	5	male	8	Straight	None use	60-69	NH White		0	3	0	0	0	0	2020				2	19
1639	0	5	male	8	Straight	None use	60-69	NH White		0	3	0	0	0	0	2020				5	20
1639	0	5	male	8	Straight	None use	60-69	NH White		0	3	0	0	0	0	2021				17	21
1639	0	5	male	8	Straight	None use	60-69	NH White		0	3	0	0	0	0	2020				9	22
1639	0	5	male	8	Straight	None use	60-69	NH White		0	3	0	0	0	0	2021				12	23
1639	0	5	male	8	Straight	None use	60-69	NH White		0	3	0	0	0	0	2020				6	24
1639	1	5	male	8	Straight	None use	60-69	NH White		0	3	0	0	0	0	2021				10	25
1639	0	5	male	8	Straight	None use	60-69	NH White		0	3	0	0	0	0	2020				7	26
1639	0	5	male	8	Straight	None use	60-69	NH White		0	3	0	0	0	0	2021				14	27
1639	0	5	male	8	Straight	None use	60-69	NH White		0	3	0	0	0	0	2021				16	28
1639	0	5	male	8	Straight	None use	60-69	NH White		0	3	0	0	0	0	2020				3	29
1639	0	5	male	8	Straight	None use	60-69	NH White		0	3	0	0	0	0	2020				1	30
1639	0	5	male	8	Straight	None use	60-69	NH White		0	3	0	0	0	0	2021				15	31
1639	0	5	male	8	Straight	None use	60-69	NH White		0	3	0	0	0	0	2020				4	32
1639	0	5	male	8	Straight	None use	60-69	NH White		0	3	0	0	0	0	2021				11	33
1639	1	5	male	8	Straight	None use	60-69	NH White		0	3	0	0	0	0	2021				13	34
1669		6	male	8	Straight	None use	60-69	NH White	6		3	0	0	0	0		0	0	2021	2	1
1669	0	6	male	8	Straight	None use	60-69	NH White	6	0	3	0	0	0	0	2021				1	2
1680		6	male	9	Straight	None use	70+	NH White			2	0	0	0	0		0	0	2020	7	1
1680		6	male	9	Straight	None use	70+	NH White			2	0	0	0	0		0	0	2020	8	2
1680		6	male	9	Straight	None use	70+	NH White			2	0	0	0	0		0	0	2020	9	3
1680		6	male	9	Straight	None use	70+	NH White			2	0	0	0	0		1	0	2020	10	4
1680		6	male	9	Straight	None use	70+	NH White			2	0	0	0	0		1	0	2020	11	5
1680		6	male	9	Straight	None use	70+	NH White			2	0	0	0	0		2	0	2021	12	6
1680	0	6	male	9	Straight	None use	70+	NH White		0	2	0	0	0	0	2021				6	7
1680	0	6	male	9	Straight	None use	70+	NH White		0	2	0	0	0	0	2020				2	8
1680	0	6	male	9	Straight	None use	70+	NH White		0	2	0	0	0	0	2020				5	9
1680	0	6	male	9	Straight	None use	70+	NH White		0	2	0	0	0	0	2020				1	10
1680	0	6	male	9	Straight	None use	70+	NH White		0	2	0	0	0	0	2020				4	11
1680	0	6	male	9	Straight	None use	70+	NH White		0	2	0	0	0	0	2020				3	12
1684		4	male	8	Straight	None use	70+	NH White	2		3	0	0	0	0		1	0	2021	9	1
1684		4	male	8	Straight	None use	70+	NH White	2		3	0	0	0	0		2	0	2021	10	2
1684		4	male	8	Straight	None use	70+	NH White	2		3	0	0	0	0		2	0	2021	11	3
1684		4	male	8	Straight	None use	70+	NH White	2		3	0	0	0	0		1	0	2021	12	4
1684		4	male	8	Straight	None use	70+	NH White	2		3	0	0	0	0		2	0	2021	13	5
1684		4	male	8	Straight	None use	70+	NH White	2		3	0	0	0	0		3	0	2021	14	6
1684		4	male	8	Straight	None use	70+	NH White	2		3	0	0	0	0		3	0	2021	15	7
1684		4	male	8	Straight	None use	70+	NH White	2		3	0	0	0	0		2	0	2022	16	8
1684	1	4	male	8	Straight	None use	70+	NH White	2	0	3	0	0	0	0	2021				4	9
1684	1	4	male	8	Straight	None use	70+	NH White	2	0	3	0	0	0	0	2021				6	10
1684	1	4	male	8	Straight	None use	70+	NH White	2	0	3	0	0	0	0	2021				5	11
1684	1	4	male	8	Straight	None use	70+	NH White	2	0	3	0	0	0	0	2021				2	12
1684	1	4	male	8	Straight	None use	70+	NH White	2	0	3	0	0	0	0	2021				3	13
1684	1	4	male	8	Straight	None use	70+	NH White	2	0	3	0	0	0	0	2021				7	14
1684	1	4	male	8	Straight	None use	70+	NH White	2	0	3	0	0	0	0	2021				1	15
1684	1	4	male	8	Straight	None use	70+	NH White	2	0	3	0	0	0	0	2022				8	16
1705		6	female	8	Straight	None use	60-69	NH White			3	0	0	0	0		1	0	2020	4	1
1705		6	female	8	Straight	None use	60-69	NH White			3	0	0	0	0		1	0	2020	5	2
1705		6	female	8	Straight	None use	60-69	NH White			3	0	0	0	0		1	0	2021	6	3
1705	2	6	female	8	Straight	None use	60-69	NH White		0	3	0	0	0	0	2020				2	4
1705	4	6	female	8	Straight	None use	60-69	NH White		0	3	0	0	0	0	2020				1	5
1705	0	6	female	8	Straight	None use	60-69	NH White		0	3	0	0	0	0	2021				3	6
1714		6	female	7	Straight	None use	50-59	NH White	8		2	0	0	0	0		0	0	2021	9	1
1714		6	female	7	Straight	None use	50-59	NH White	8		2	0	0	0	0		0	0	2021	10	2
1714		6	female	7	Straight	None use	50-59	NH White	8		2	0	0	0	0		0	0	2021	11	3
1714		6	female	7	Straight	None use	50-59	NH White	8		2	0	0	0	0		0	0	2021	12	4
1714		6	female	7	Straight	None use	50-59	NH White	8		2	0	0	0	0		1	0	2021	13	5
1714		6	female	7	Straight	None use	50-59	NH White	8		2	0	0	0	0		0	0	2022	14	6
1714		6	female	7	Straight	None use	50-59	NH White	8		2	0	0	0	0		0	0	2022	15	7
1714		6	female	7	Straight	None use	50-59	NH White	8		2	0	0	0	0		0	0	2022	16	8
1714	0	6	female	7	Straight	None use	50-59	NH White	8	0	2	0	0	0	0	2021				4	9
1714	0	6	female	7	Straight	None use	50-59	NH White	8	0	2	0	0	0	0	2022				7	10
1714	1	6	female	7	Straight	None use	50-59	NH White	8	0	2	0	0	0	0	2021				1	11
1714	0	6	female	7	Straight	None use	50-59	NH White	8	0	2	0	0	0	0	2021				5	12
1714	0	6	female	7	Straight	None use	50-59	NH White	8	0	2	0	0	0	0	2022				8	13
1714	0	6	female	7	Straight	None use	50-59	NH White	8	0	2	0	0	0	0	2021				3	14
1714	0	6	female	7	Straight	None use	50-59	NH White	8	0	2	0	0	0	0	2022				6	15
1714	0	6	female	7	Straight	None use	50-59	NH White	8	0	2	0	0	0	0	2021				2	16
1720		5	female	10	Straight	None use	50-59	NH White	1		2	0	0	0	0		3	0	2021	8	1
1720		5	female	10	Straight	None use	50-59	NH White	1		2	0	0	0	0		2	0	2021	9	2
1720		5	female	10	Straight	None use	50-59	NH White	1		2	0	0	0	0		5	0	2021	10	3
1720		5	female	10	Straight	None use	50-59	NH White	1		2	0	0	0	0		3	0	2021	11	4
1720		5	female	10	Straight	None use	50-59	NH White	1		2	0	0	0	0		2	0	2021	12	5
1720		5	female	10	Straight	None use	50-59	NH White	1		2	0	0	0	0		3	0	2021	13	6
1720		5	female	10	Straight	None use	50-59	NH White	1		2	0	0	0	0		3	0	2022	14	7
1720	0	5	female	10	Straight	None use	50-59	NH White	1	0	2	0	0	0	0	2022				7	8
1720	4	5	female	10	Straight	None use	50-59	NH White	1	0	2	0	0	0	0	2021				5	9
1720	1	5	female	10	Straight	None use	50-59	NH White	1	0	2	0	0	0	0	2021				3	10
1720	2	5	female	10	Straight	None use	50-59	NH White	1	0	2	0	0	0	0	2021				6	11
1720	1	5	female	10	Straight	None use	50-59	NH White	1	0	2	0	0	0	0	2021				4	12
1720	0	5	female	10	Straight	None use	50-59	NH White	1	0	2	0	0	0	0	2021				1	13
1720	2	5	female	10	Straight	None use	50-59	NH White	1	0	2	0	0	0	0	2021				2	14
1761		6	female	6	Straight	None use	70+	NH White			2	0	0	0	0		1	0	2020	21	1
1761		6	female	6	Straight	None use	70+	NH White			2	0	0	0	0		0	0	2020	22	2
1761		6	female	6	Straight	None use	70+	NH White			2	0	0	0	0		2	0	2020	23	3
1761		6	female	6	Straight	None use	70+	NH White			2	0	0	0	0		1	0	2020	24	4
1761		6	female	6	Straight	None use	70+	NH White			2	0	0	0	0		2	0	2020	25	5
1761		6	female	6	Straight	None use	70+	NH White			2	0	0	0	0		1	0	2020	26	6
1761		6	female	6	Straight	None use	70+	NH White			2	0	0	0	0		1	0	2020	27	7
1761		6	female	6	Straight	None use	70+	NH White			2	0	0	0	0		0	0	2020	28	8
1761		6	female	6	Straight	None use	70+	NH White			2	0	0	0	0		1	0	2021	29	9
1761		6	female	6	Straight	None use	70+	NH White			2	0	0	0	0		0	0	2021	30	10
1761		6	female	6	Straight	None use	70+	NH White			2	0	0	0	0		2	0	2021	31	11
1761		6	female	6	Straight	None use	70+	NH White			2	0	0	0	0		0	0	2021	32	12
1761		6	female	6	Straight	None use	70+	NH White			2	0	0	0	0		0	0	2021	33	13
1761		6	female	6	Straight	None use	70+	NH White			2	0	0	0	0		1	0	2021	34	14
1761		6	female	6	Straight	None use	70+	NH White			2	0	0	0	0		0	0	2021	35	15
1761		6	female	6	Straight	None use	70+	NH White			2	0	0	0	0		0	0	2021	36	16
1761		6	female	6	Straight	None use	70+	NH White			2	0	0	0	0		1	0	2021	37	17
1761		6	female	6	Straight	None use	70+	NH White			2	0	0	0	0		0	0	2021	38	18
1761		6	female	6	Straight	None use	70+	NH White			2	0	0	0	0		1	0	2022	39	19
1761		6	female	6	Straight	None use	70+	NH White			2	0	0	0	0		0	0	2022	40	20
1761	0	6	female	6	Straight	None use	70+	NH White		0	2	0	0	0	0	2022				19	21
1761	0	6	female	6	Straight	None use	70+	NH White		0	2	0	0	0	0	2021				13	22
1761	0	6	female	6	Straight	None use	70+	NH White		0	2	0	0	0	0	2021				14	23
1761	0	6	female	6	Straight	None use	70+	NH White		0	2	0	0	0	0	2020				8	24
1761	0	6	female	6	Straight	None use	70+	NH White		0	2	0	0	0	0	2020				4	25
1761	0	6	female	6	Straight	None use	70+	NH White		0	2	0	0	0	0	2021				17	26
1761	0	6	female	6	Straight	None use	70+	NH White		0	2	0	0	0	0	2021				18	27
1761	0	6	female	6	Straight	None use	70+	NH White		0	2	0	0	0	0	2021				16	28
1761	0	6	female	6	Straight	None use	70+	NH White		0	2	0	0	0	0	2020				6	29
1761	0	6	female	6	Straight	None use	70+	NH White		0	2	0	0	0	0	2021				12	30
1761	0	6	female	6	Straight	None use	70+	NH White		0	2	0	0	0	0	2021				10	31
1761	0	6	female	6	Straight	None use	70+	NH White		0	2	0	0	0	0	2021				9	32
1761	0	6	female	6	Straight	None use	70+	NH White		0	2	0	0	0	0	2020				5	33
1761	0	6	female	6	Straight	None use	70+	NH White		0	2	0	0	0	0	2020				1	34
1761	0	6	female	6	Straight	None use	70+	NH White		0	2	0	0	0	0	2020				2	35
1761	0	6	female	6	Straight	None use	70+	NH White		0	2	0	0	0	0	2020				3	36
1761	0	6	female	6	Straight	None use	70+	NH White		0	2	0	0	0	0	2021				11	37
1761	0	6	female	6	Straight	None use	70+	NH White		0	2	0	0	0	0	2021				15	38
1761	0	6	female	6	Straight	None use	70+	NH White		0	2	0	0	0	0	2022				20	39
1761	0	6	female	6	Straight	None use	70+	NH White		0	2	0	0	0	0	2020				7	40
1768		5	female	8	Straight	Co-use	30-39	NH White			3	0	0	0	0		5	0	2020	4	1
1768		5	female	8	Straight	Co-use	30-39	NH White			3	0	0	0	0		4	0	2020	5	2
1768		5	female	8	Straight	Co-use	30-39	NH White			3	0	0	0	0		2	0	2020	6	3
1768		5	female	8	Straight	Co-use	30-39	NH White			3	0	0	0	0		2	0	2021	7	4
1768	5	5	female	8	Straight	Co-use	30-39	NH White		0	3	0	0	0	0	2021				3	5
1768	5	5	female	8	Straight	Co-use	30-39	NH White		0	3	0	0	0	0	2020				1	6
1768	7	5	female	8	Straight	Co-use	30-39	NH White		0	3	0	0	0	0	2020				2	7
1846		6	female	8	Straight	None use	70+	NH White			2	0	0	0	0		0	0	2020	25	1
1846		6	female	8	Straight	None use	70+	NH White			2	0	0	0	0		0	0	2020	26	2
1846		6	female	8	Straight	None use	70+	NH White			2	0	0	0	0		1	0	2020	27	3
1846		6	female	8	Straight	None use	70+	NH White			2	0	0	0	0		0	0	2020	28	4
1846		6	female	8	Straight	None use	70+	NH White			2	0	0	0	0		2	0	2020	29	5
1846		6	female	8	Straight	None use	70+	NH White			2	0	0	0	0		1	0	2020	30	6
1846		6	female	8	Straight	None use	70+	NH White			2	0	0	0	0		0	0	2020	31	7
1846		6	female	8	Straight	None use	70+	NH White			2	0	0	0	0		0	0	2020	32	8
1846		6	female	8	Straight	None use	70+	NH White			2	0	0	0	0		0	0	2020	33	9
1846		6	female	8	Straight	None use	70+	NH White			2	0	0	0	0		1	0	2021	34	10
1846		6	female	8	Straight	None use	70+	NH White			2	0	0	0	0		1	0	2021	35	11
1846		6	female	8	Straight	None use	70+	NH White			2	0	0	0	0		1	0	2021	36	12
1846		6	female	8	Straight	None use	70+	NH White			2	0	0	0	0		1	0	2021	37	13
1846		6	female	8	Straight	None use	70+	NH White			2	0	0	0	0		1	0	2021	38	14
1846		6	female	8	Straight	None use	70+	NH White			2	0	0	0	0		2	0	2021	39	15
1846		6	female	8	Straight	None use	70+	NH White			2	0	0	0	0		1	0	2021	40	16
1846		6	female	8	Straight	None use	70+	NH White			2	0	0	0	0		1	0	2021	41	17
1846		6	female	8	Straight	None use	70+	NH White			2	0	0	0	0		2	0	2021	42	18
1846		6	female	8	Straight	None use	70+	NH White			2	0	0	0	0		0	0	2021	43	19
1846		6	female	8	Straight	None use	70+	NH White			2	0	0	0	0		0	0	2021	44	20
1846		6	female	8	Straight	None use	70+	NH White			2	0	0	0	0		0	0	2021	45	21
1846		6	female	8	Straight	None use	70+	NH White			2	0	0	0	0		0	0	2022	46	22
1846		6	female	8	Straight	None use	70+	NH White			2	0	0	0	0		0	0	2022	47	23
1846		6	female	8	Straight	None use	70+	NH White			2	0	0	0	0		0	0	2022	48	24
1846	5	6	female	8	Straight	None use	70+	NH White		0	2	0	0	0	0	2020				1	25
1846	4	6	female	8	Straight	None use	70+	NH White		0	2	0	0	0	0	2021				17	26
1846	12	6	female	8	Straight	None use	70+	NH White		1	2	0	0	0	0	2021				21	27
1846	7	6	female	8	Straight	None use	70+	NH White		0	2	0	0	0	0	2020				6	28
1846	7	6	female	8	Straight	None use	70+	NH White		0	2	0	0	0	0	2021				19	29
1846	5	6	female	8	Straight	None use	70+	NH White		0	2	0	0	0	0	2020				8	30
1846	4	6	female	8	Straight	None use	70+	NH White		0	2	0	0	0	0	2021				16	31
1846	7	6	female	8	Straight	None use	70+	NH White		0	2	0	0	0	0	2020				2	32
1846	4	6	female	8	Straight	None use	70+	NH White		0	2	0	0	0	0	2020				7	33
1846	6	6	female	8	Straight	None use	70+	NH White		0	2	0	0	0	0	2021				12	34
1846	7	6	female	8	Straight	None use	70+	NH White		0	2	0	0	0	0	2021				18	35
1846	5	6	female	8	Straight	None use	70+	NH White		0	2	0	0	0	0	2021				11	36
1846	4	6	female	8	Straight	None use	70+	NH White		0	2	0	0	0	0	2021				14	37
1846	6	6	female	8	Straight	None use	70+	NH White		0	2	0	0	0	0	2022				23	38
1846	6	6	female	8	Straight	None use	70+	NH White		0	2	0	0	0	0	2021				13	39
1846	9	6	female	8	Straight	None use	70+	NH White		0	2	0	0	0	0	2022				24	40
1846	6	6	female	8	Straight	None use	70+	NH White		0	2	0	0	0	0	2020				9	41
1846	8	6	female	8	Straight	None use	70+	NH White		0	2	0	0	0	0	2021				10	42
1846	5	6	female	8	Straight	None use	70+	NH White		0	2	0	0	0	0	2021				20	43
1846	9	6	female	8	Straight	None use	70+	NH White		0	2	0	0	0	0	2020				3	44
1846	5	6	female	8	Straight	None use	70+	NH White		0	2	0	0	0	0	2021				15	45
1846	7	6	female	8	Straight	None use	70+	NH White		0	2	0	0	0	0	2022				22	46
1846	6	6	female	8	Straight	None use	70+	NH White		0	2	0	0	0	0	2020				4	47
1846	6	6	female	8	Straight	None use	70+	NH White		0	2	0	0	0	0	2020				5	48
1863		5	female	8	Straight	MJ only	60-69	NH White			3	0	0	0	0		3	0	2020	25	1
1863		5	female	8	Straight	MJ only	60-69	NH White			3	0	0	0	0		2	0	2020	26	2
1863		5	female	8	Straight	MJ only	60-69	NH White			3	0	0	0	0		6	0	2020	27	3
1863		5	female	8	Straight	MJ only	60-69	NH White			3	0	0	0	0		6	0	2020	28	4
1863		5	female	8	Straight	MJ only	60-69	NH White			3	0	0	0	0		5	0	2020	29	5
1863		5	female	8	Straight	MJ only	60-69	NH White			3	0	0	0	0		7	0	2020	30	6
1863		5	female	8	Straight	MJ only	60-69	NH White			3	0	0	0	0		4	0	2020	31	7
1863		5	female	8	Straight	MJ only	60-69	NH White			3	0	0	0	0		8	0	2021	32	8
1863		5	female	8	Straight	MJ only	60-69	NH White			3	0	0	0	0		8	0	2021	33	9
1863		5	female	8	Straight	MJ only	60-69	NH White			3	0	0	0	0		6	0	2021	34	10
1863		5	female	8	Straight	MJ only	60-69	NH White			3	0	0	0	0		6	0	2021	35	11
1863		5	female	8	Straight	MJ only	60-69	NH White			3	0	0	0	0		5	0	2021	36	12
1863		5	female	8	Straight	MJ only	60-69	NH White			3	0	0	0	0		3	0	2021	37	13
1863		5	female	8	Straight	MJ only	60-69	NH White			3	0	0	0	0		5	0	2021	38	14
1863		5	female	8	Straight	MJ only	60-69	NH White			3	0	0	0	0		2	0	2021	39	15
1863		5	female	8	Straight	MJ only	60-69	NH White			3	0	0	0	0		6	0	2021	40	16
1863		5	female	8	Straight	MJ only	60-69	NH White			3	0	0	0	0		4	0	2021	41	17
1863		5	female	8	Straight	MJ only	60-69	NH White			3	0	0	0	0		4	0	2021	42	18
1863		5	female	8	Straight	MJ only	60-69	NH White			3	0	0	0	0		3	0	2021	43	19
1863		5	female	8	Straight	MJ only	60-69	NH White			3	0	0	0	0		6	0	2021	44	20
1863		5	female	8	Straight	MJ only	60-69	NH White			3	0	0	0	0		6	0	2021	45	21
1863		5	female	8	Straight	MJ only	60-69	NH White			3	0	0	0	0		5	0	2022	46	22
1863		5	female	8	Straight	MJ only	60-69	NH White			3	0	0	0	0		1	0	2022	47	23
1863		5	female	8	Straight	MJ only	60-69	NH White			3	0	0	0	0		0	0	2022	48	24
1863	4	5	female	8	Straight	MJ only	60-69	NH White		0	3	0	0	0	0	2020				7	25
1863	4	5	female	8	Straight	MJ only	60-69	NH White		0	3	0	0	0	0	2021				11	26
1863	6	5	female	8	Straight	MJ only	60-69	NH White		0	3	0	0	0	0	2021				21	27
1863	5	5	female	8	Straight	MJ only	60-69	NH White		0	3	0	0	0	0	2021				14	28
1863	0	5	female	8	Straight	MJ only	60-69	NH White		0	3	0	0	0	0	2022				24	29
1863	0	5	female	8	Straight	MJ only	60-69	NH White		0	3	0	0	0	0	2022				23	30
1863	6	5	female	8	Straight	MJ only	60-69	NH White		0	3	0	0	0	0	2020				6	31
1863	5	5	female	8	Straight	MJ only	60-69	NH White		0	3	0	0	0	0	2021				12	32
1863	2	5	female	8	Straight	MJ only	60-69	NH White		0	3	0	0	0	0	2020				1	33
1863	6	5	female	8	Straight	MJ only	60-69	NH White		0	3	0	0	0	0	2020				5	34
1863	6	5	female	8	Straight	MJ only	60-69	NH White		0	3	0	0	0	0	2021				19	35
1863	5	5	female	8	Straight	MJ only	60-69	NH White		0	3	0	0	0	0	2021				15	36
1863	9	5	female	8	Straight	MJ only	60-69	NH White		0	3	0	0	0	0	2021				9	37
1863	5	5	female	8	Straight	MJ only	60-69	NH White		0	3	0	0	0	0	2021				10	38
1863	6	5	female	8	Straight	MJ only	60-69	NH White		0	3	0	0	0	0	2021				16	39
1863	7	5	female	8	Straight	MJ only	60-69	NH White		0	3	0	0	0	0	2020				4	40
1863	1	5	female	8	Straight	MJ only	60-69	NH White		0	3	0	0	0	0	2020				2	41
1863	3	5	female	8	Straight	MJ only	60-69	NH White		0	3	0	0	0	0	2020				3	42
1863	3	5	female	8	Straight	MJ only	60-69	NH White		0	3	0	0	0	0	2021				17	43
1863	4	5	female	8	Straight	MJ only	60-69	NH White		0	3	0	0	0	0	2021				18	44
1863	6	5	female	8	Straight	MJ only	60-69	NH White		0	3	0	0	0	0	2021				20	45
1863	5	5	female	8	Straight	MJ only	60-69	NH White		0	3	0	0	0	0	2022				22	46
1863	3	5	female	8	Straight	MJ only	60-69	NH White		0	3	0	0	0	0	2021				13	47
1863	6	5	female	8	Straight	MJ only	60-69	NH White		0	3	0	0	0	0	2021				8	48
1866		5	female	7	Straight	None use	70+	NH White	3		3	0	0	0	0		0	0	2021	8	1
1866		5	female	7	Straight	None use	70+	NH White	3		3	0	0	0	0		1	0	2021	9	2
1866		5	female	7	Straight	None use	70+	NH White	3		3	0	0	0	0		0	0	2021	10	3
1866		5	female	7	Straight	None use	70+	NH White	3		3	0	0	0	0		0	0	2021	11	4
1866		5	female	7	Straight	None use	70+	NH White	3		3	0	0	0	0		0	0	2021	12	5
1866		5	female	7	Straight	None use	70+	NH White	3		3	0	0	0	0		0	0	2021	13	6
1866		5	female	7	Straight	None use	70+	NH White	3		3	0	0	0	0		0	0	2022	14	7
1866	0	5	female	7	Straight	None use	70+	NH White	3	0	3	0	0	0	0	2021				5	8
1866	0	5	female	7	Straight	None use	70+	NH White	3	0	3	0	0	0	0	2021				6	9
1866	0	5	female	7	Straight	None use	70+	NH White	3	0	3	0	0	0	0	2022				7	10
1866	0	5	female	7	Straight	None use	70+	NH White	3	0	3	0	0	0	0	2021				3	11
1866	0	5	female	7	Straight	None use	70+	NH White	3	0	3	0	0	0	0	2021				4	12
1866	0	5	female	7	Straight	None use	70+	NH White	3	0	3	0	0	0	0	2021				2	13
1866	0	5	female	7	Straight	None use	70+	NH White	3	0	3	0	0	0	0	2021				1	14
1883		3	male	7	Straight	None use	60-69	NH White			2	0	0	0	0		10	1	2020	12	1
1883		3	male	7	Straight	None use	60-69	NH White			2	0	0	0	0		16	1	2020	13	2
1883		3	male	7	Straight	None use	60-69	NH White			2	0	0	0	0		18	1	2020	14	3
1883		3	male	7	Straight	None use	60-69	NH White			2	0	0	0	0		13	1	2020	15	4
1883		3	male	7	Straight	None use	60-69	NH White			2	0	0	0	0		18	1	2021	16	5
1883		3	male	7	Straight	None use	60-69	NH White			2	0	0	0	0		20	1	2021	17	6
1883		3	male	7	Straight	None use	60-69	NH White			2	0	0	0	0		0	0	2021	18	7
1883		3	male	7	Straight	None use	60-69	NH White			2	0	0	0	0		12	1	2021	19	8
1883		3	male	7	Straight	None use	60-69	NH White			2	0	0	0	0		15	1	2021	20	9
1883		3	male	7	Straight	None use	60-69	NH White			2	0	0	0	0		10	1	2021	21	10
1883		3	male	7	Straight	None use	60-69	NH White			2	0	0	0	0		14	1	2022	22	11
1883	9	3	male	7	Straight	None use	60-69	NH White		0	2	0	0	0	0	2020				4	12
1883	15	3	male	7	Straight	None use	60-69	NH White		1	2	0	0	0	0	2022				11	13
1883	16	3	male	7	Straight	None use	60-69	NH White		1	2	0	0	0	0	2021				6	14
1883	16	3	male	7	Straight	None use	60-69	NH White		1	2	0	0	0	0	2020				2	15
1883	8	3	male	7	Straight	None use	60-69	NH White		0	2	0	0	0	0	2021				9	16
1883	13	3	male	7	Straight	None use	60-69	NH White		1	2	0	0	0	0	2020				3	17
1883	13	3	male	7	Straight	None use	60-69	NH White		1	2	0	0	0	0	2021				5	18
1883	8	3	male	7	Straight	None use	60-69	NH White		0	2	0	0	0	0	2021				8	19
1883	4	3	male	7	Straight	None use	60-69	NH White		0	2	0	0	0	0	2021				7	20
1883	7	3	male	7	Straight	None use	60-69	NH White		0	2	0	0	0	0	2020				1	21
1883	8	3	male	7	Straight	None use	60-69	NH White		0	2	0	0	0	0	2021				10	22
1901		5	female	8	Straight	None use	60-69	NH Asian			2	0	0	0	0		3	0	2020	4	1
1901		5	female	8	Straight	None use	60-69	NH Asian			2	0	0	0	0		0	0	2020	5	2
1901		5	female	8	Straight	None use	60-69	NH Asian			2	0	0	0	0		0	0	2020	6	3
1901	2	5	female	8	Straight	None use	60-69	NH Asian		0	2	0	0	0	0	2020				2	4
1901	3	5	female	8	Straight	None use	60-69	NH Asian		0	2	0	0	0	0	2020				3	5
1901	3	5	female	8	Straight	None use	60-69	NH Asian		0	2	0	0	0	0	2020				1	6
1917		6	female	10	Straight	None use	70+	NH White			3	0	0	0	0		0	0	2020	13	1
1917		6	female	10	Straight	None use	70+	NH White			3	0	0	0	0		0	0	2020	14	2
1917		6	female	10	Straight	None use	70+	NH White			3	0	0	0	0		2	0	2020	15	3
1917		6	female	10	Straight	None use	70+	NH White			3	0	0	0	0		0	0	2021	16	4
1917		6	female	10	Straight	None use	70+	NH White			3	0	0	0	0		0	0	2021	17	5
1917		6	female	10	Straight	None use	70+	NH White			3	0	0	0	0		0	0	2021	18	6
1917		6	female	10	Straight	None use	70+	NH White			3	0	0	0	0		0	0	2021	19	7
1917		6	female	10	Straight	None use	70+	NH White			3	0	0	0	0		0	0	2021	20	8
1917		6	female	10	Straight	None use	70+	NH White			3	0	0	0	0		0	0	2021	21	9
1917		6	female	10	Straight	None use	70+	NH White			3	0	0	0	0		1	0	2022	22	10
1917		6	female	10	Straight	None use	70+	NH White			3	0	0	0	0		0	0	2022	23	11
1917		6	female	10	Straight	None use	70+	NH White			3	0	0	0	0		0	0	2022	24	12
1917	2	6	female	10	Straight	None use	70+	NH White		0	3	0	0	0	0	2021				5	13
1917	2	6	female	10	Straight	None use	70+	NH White		0	3	0	0	0	0	2020				2	14
1917	1	6	female	10	Straight	None use	70+	NH White		0	3	0	0	0	0	2021				6	15
1917	0	6	female	10	Straight	None use	70+	NH White		0	3	0	0	0	0	2021				8	16
1917	1	6	female	10	Straight	None use	70+	NH White		0	3	0	0	0	0	2022				12	17
1917	2	6	female	10	Straight	None use	70+	NH White		0	3	0	0	0	0	2020				3	18
1917	1	6	female	10	Straight	None use	70+	NH White		0	3	0	0	0	0	2022				11	19
1917	2	6	female	10	Straight	None use	70+	NH White		0	3	0	0	0	0	2020				1	20
1917	2	6	female	10	Straight	None use	70+	NH White		0	3	0	0	0	0	2022				10	21
1917	1	6	female	10	Straight	None use	70+	NH White		0	3	0	0	0	0	2021				9	22
1917	1	6	female	10	Straight	None use	70+	NH White		0	3	0	0	0	0	2021				7	23
1917	1	6	female	10	Straight	None use	70+	NH White		0	3	0	0	0	0	2021				4	24
1964		5	female	4	Straight	None use	70+	NH White			2	0	0	0	0		0	0	2020	27	1
1964		5	female	4	Straight	None use	70+	NH White			2	0	0	0	0		0	0	2020	28	2
1964		5	female	4	Straight	None use	70+	NH White			2	0	0	0	0		0	0	2020	29	3
1964		5	female	4	Straight	None use	70+	NH White			2	0	0	0	0		0	0	2020	30	4
1964		5	female	4	Straight	None use	70+	NH White			2	0	0	0	0		0	0	2020	31	5
1964		5	female	4	Straight	None use	70+	NH White			2	0	0	0	0		1	0	2020	32	6
1964		5	female	4	Straight	None use	70+	NH White			2	0	0	0	0		0	0	2020	33	7
1964		5	female	4	Straight	None use	70+	NH White			2	0	0	0	0		0	0	2020	34	8
1964		5	female	4	Straight	None use	70+	NH White			2	0	0	0	0		0	0	2020	35	9
1964		5	female	4	Straight	None use	70+	NH White			2	0	0	0	0		0	0	2021	36	10
1964		5	female	4	Straight	None use	70+	NH White			2	0	0	0	0		0	0	2021	37	11
1964		5	female	4	Straight	None use	70+	NH White			2	0	0	0	0		0	0	2021	38	12
1964		5	female	4	Straight	None use	70+	NH White			2	0	0	0	0		0	0	2021	39	13
1964		5	female	4	Straight	None use	70+	NH White			2	0	0	0	0		0	0	2021	40	14
1964		5	female	4	Straight	None use	70+	NH White			2	0	0	0	0		0	0	2021	41	15
1964		5	female	4	Straight	None use	70+	NH White			2	0	0	0	0		0	0	2021	42	16
1964		5	female	4	Straight	None use	70+	NH White			2	0	0	0	0		0	0	2021	43	17
1964		5	female	4	Straight	None use	70+	NH White			2	0	0	0	0		0	0	2021	44	18
1964		5	female	4	Straight	None use	70+	NH White			2	0	0	0	0		0	0	2021	45	19
1964		5	female	4	Straight	None use	70+	NH White			2	0	0	0	0		0	0	2021	46	20
1964		5	female	4	Straight	None use	70+	NH White			2	0	0	0	0		0	0	2021	47	21
1964		5	female	4	Straight	None use	70+	NH White			2	0	0	0	0		0	0	2021	48	22
1964		5	female	4	Straight	None use	70+	NH White			2	0	0	0	0		0	0	2022	49	23
1964		5	female	4	Straight	None use	70+	NH White			2	0	0	0	0		1	0	2022	50	24
1964		5	female	4	Straight	None use	70+	NH White			2	0	0	0	0		0	0	2022	51	25
1964		5	female	4	Straight	None use	70+	NH White			2	0	0	0	0		0	0	2022	52	26
1964	0	5	female	4	Straight	None use	70+	NH White		0	2	0	0	0	0	2021				16	27
1964	0	5	female	4	Straight	None use	70+	NH White		0	2	0	0	0	0	2020				2	28
1964	0	5	female	4	Straight	None use	70+	NH White		0	2	0	0	0	0	2021				20	29
1964	0	5	female	4	Straight	None use	70+	NH White		0	2	0	0	0	0	2021				10	30
1964	0	5	female	4	Straight	None use	70+	NH White		0	2	0	0	0	0	2022				24	31
1964	0	5	female	4	Straight	None use	70+	NH White		0	2	0	0	0	0	2020				7	32
1964	0	5	female	4	Straight	None use	70+	NH White		0	2	0	0	0	0	2021				18	33
1964	0	5	female	4	Straight	None use	70+	NH White		0	2	0	0	0	0	2022				25	34
1964	0	5	female	4	Straight	None use	70+	NH White		0	2	0	0	0	0	2021				13	35
1964	0	5	female	4	Straight	None use	70+	NH White		0	2	0	0	0	0	2021				15	36
1964	0	5	female	4	Straight	None use	70+	NH White		0	2	0	0	0	0	2022				23	37
1964	0	5	female	4	Straight	None use	70+	NH White		0	2	0	0	0	0	2020				4	38
1964	0	5	female	4	Straight	None use	70+	NH White		0	2	0	0	0	0	2021				21	39
1964	0	5	female	4	Straight	None use	70+	NH White		0	2	0	0	0	0	2021				22	40
1964	0	5	female	4	Straight	None use	70+	NH White		0	2	0	0	0	0	2020				9	41
1964	0	5	female	4	Straight	None use	70+	NH White		0	2	0	0	0	0	2021				17	42
1964	0	5	female	4	Straight	None use	70+	NH White		0	2	0	0	0	0	2021				19	43
1964	0	5	female	4	Straight	None use	70+	NH White		0	2	0	0	0	0	2021				11	44
1964	0	5	female	4	Straight	None use	70+	NH White		0	2	0	0	0	0	2021				14	45
1964	0	5	female	4	Straight	None use	70+	NH White		0	2	0	0	0	0	2020				1	46
1964	0	5	female	4	Straight	None use	70+	NH White		0	2	0	0	0	0	2020				3	47
1964	0	5	female	4	Straight	None use	70+	NH White		0	2	0	0	0	0	2020				5	48
1964	0	5	female	4	Straight	None use	70+	NH White		0	2	0	0	0	0	2020				6	49
1964	0	5	female	4	Straight	None use	70+	NH White		0	2	0	0	0	0	2020				8	50
1964	0	5	female	4	Straight	None use	70+	NH White		0	2	0	0	0	0	2021				12	51
1964	0	5	female	4	Straight	None use	70+	NH White		0	2	0	0	0	0	2022				26	52
1981		5	female	6	Straight	None use	60-69	NH White	0		3	0	0	0	0		2	0	2021	2	1
1981	0	5	female	6	Straight	None use	60-69	NH White	0	0	3	0	0	0	0	2021				1	2
2023		6	female	8	Straight	None use	70+	NH White	9		3	0	0	0	0		3	0	2021	14	1
2023		6	female	8	Straight	None use	70+	NH White	9		3	0	0	0	0		0	0	2021	15	2
2023		6	female	8	Straight	None use	70+	NH White	9		3	0	0	0	0		1	0	2021	16	3
2023		6	female	8	Straight	None use	70+	NH White	9		3	0	0	0	0		2	0	2021	17	4
2023		6	female	8	Straight	None use	70+	NH White	9		3	0	0	0	0		1	0	2021	18	5
2023		6	female	8	Straight	None use	70+	NH White	9		3	0	0	0	0		0	0	2021	19	6
2023		6	female	8	Straight	None use	70+	NH White	9		3	0	0	0	0		2	0	2021	20	7
2023		6	female	8	Straight	None use	70+	NH White	9		3	0	0	0	0		1	0	2021	21	8
2023		6	female	8	Straight	None use	70+	NH White	9		3	0	0	0	0		3	0	2022	22	9
2023		6	female	8	Straight	None use	70+	NH White	9		3	0	0	0	0		2	0	2022	23	10
2023		6	female	8	Straight	None use	70+	NH White	9		3	0	0	0	0		0	0	2022	24	11
2023		6	female	8	Straight	None use	70+	NH White	9		3	0	0	0	0		0	0	2022	25	12
2023	0	6	female	8	Straight	None use	70+	NH White	9	0	3	0	0	0	0	2022				12	13
2023	0	6	female	8	Straight	None use	70+	NH White	9	0	3	0	0	0	0	2021				2	14
2023	0	6	female	8	Straight	None use	70+	NH White	9	0	3	0	0	0	0	2021				6	15
2023	0	6	female	8	Straight	None use	70+	NH White	9	0	3	0	0	0	0	2021				3	16
2023	0	6	female	8	Straight	None use	70+	NH White	9	0	3	0	0	0	0	2021				4	17
2023	0	6	female	8	Straight	None use	70+	NH White	9	0	3	0	0	0	0	2021				5	18
2023	0	6	female	8	Straight	None use	70+	NH White	9	0	3	0	0	0	0	2022				10	19
2023	0	6	female	8	Straight	None use	70+	NH White	9	0	3	0	0	0	0	2021				7	20
2023	1	6	female	8	Straight	None use	70+	NH White	9	0	3	0	0	0	0	2021				1	21
2023	1	6	female	8	Straight	None use	70+	NH White	9	0	3	0	0	0	0	2021				8	22
2023	2	6	female	8	Straight	None use	70+	NH White	9	0	3	0	0	0	0	2021				9	23
2023	0	6	female	8	Straight	None use	70+	NH White	9	0	3	0	0	0	0	2022				13	24
2023	0	6	female	8	Straight	None use	70+	NH White	9	0	3	0	0	0	0	2022				11	25
2031		5	male	8	Straight	None use	50-59	NH White			3	0	0	0	0		6	0	2020	16	1
2031		5	male	8	Straight	None use	50-59	NH White			3	0	0	0	0		6	0	2020	17	2
2031		5	male	8	Straight	None use	50-59	NH White			3	0	0	0	0		7	0	2020	18	3
2031		5	male	8	Straight	None use	50-59	NH White			3	0	0	0	0		5	0	2020	19	4
2031		5	male	8	Straight	None use	50-59	NH White			3	0	0	0	0		5	0	2020	20	5
2031		5	male	8	Straight	None use	50-59	NH White			3	0	0	0	0		4	0	2021	21	6
2031		5	male	8	Straight	None use	50-59	NH White			3	0	0	0	0		4	0	2021	22	7
2031		5	male	8	Straight	None use	50-59	NH White			3	0	0	0	0		2	0	2021	23	8
2031		5	male	8	Straight	None use	50-59	NH White			3	0	0	0	0		1	0	2021	24	9
2031		5	male	8	Straight	None use	50-59	NH White			3	0	0	0	0		1	0	2021	25	10
2031		5	male	8	Straight	None use	50-59	NH White			3	0	0	0	0		5	0	2021	26	11
2031		5	male	8	Straight	None use	50-59	NH White			3	0	0	0	0		3	0	2021	27	12
2031		5	male	8	Straight	None use	50-59	NH White			3	0	0	0	0		3	0	2021	28	13
2031		5	male	8	Straight	None use	50-59	NH White			3	0	0	0	0		1	0	2021	29	14
2031		5	male	8	Straight	None use	50-59	NH White			3	0	0	0	0		4	0	2022	30	15
2031	12	5	male	8	Straight	None use	50-59	NH White		1	3	0	0	0	0	2020				4	16
2031	9	5	male	8	Straight	None use	50-59	NH White		0	3	0	0	0	0	2021				7	17
2031	9	5	male	8	Straight	None use	50-59	NH White		0	3	0	0	0	0	2021				11	18
2031	6	5	male	8	Straight	None use	50-59	NH White		0	3	0	0	0	0	2021				12	19
2031	13	5	male	8	Straight	None use	50-59	NH White		1	3	0	0	0	0	2020				3	20
2031	5	5	male	8	Straight	None use	50-59	NH White		0	3	0	0	0	0	2021				14	21
2031	7	5	male	8	Straight	None use	50-59	NH White		0	3	0	0	0	0	2021				13	22
2031	13	5	male	8	Straight	None use	50-59	NH White		1	3	0	0	0	0	2020				2	23
2031	6	5	male	8	Straight	None use	50-59	NH White		0	3	0	0	0	0	2022				15	24
2031	7	5	male	8	Straight	None use	50-59	NH White		0	3	0	0	0	0	2021				8	25
2031	6	5	male	8	Straight	None use	50-59	NH White		0	3	0	0	0	0	2021				9	26
2031	4	5	male	8	Straight	None use	50-59	NH White		0	3	0	0	0	0	2021				6	27
2031	4	5	male	8	Straight	None use	50-59	NH White		0	3	0	0	0	0	2020				1	28
2031	10	5	male	8	Straight	None use	50-59	NH White		1	3	0	0	0	0	2020				5	29
2031	3	5	male	8	Straight	None use	50-59	NH White		0	3	0	0	0	0	2021				10	30
2085			male	8	Straight	None use	40-49	NH White			3	0	0	0	0		6	0	2021	2	1
2085	8		male	8	Straight	None use	40-49	NH White		0	3	0	0	0	0	2021				1	2
2100		6	male	7	Straight	None use	50-59	NH White	20		3	0	0	0	0		2	0	2020	22	1
2100		6	male	7	Straight	None use	50-59	NH White	20		3	0	0	0	0		1	0	2020	23	2
2100		6	male	7	Straight	None use	50-59	NH White	20		3	0	0	0	0		2	0	2020	24	3
2100		6	male	7	Straight	None use	50-59	NH White	20		3	0	0	0	0		1	0	2020	25	4
2100		6	male	7	Straight	None use	50-59	NH White	20		3	0	0	0	0		3	0	2020	26	5
2100		6	male	7	Straight	None use	50-59	NH White	20		3	0	0	0	0		2	0	2020	27	6
2100		6	male	7	Straight	None use	50-59	NH White	20		3	0	0	0	0		1	0	2020	28	7
2100		6	male	7	Straight	None use	50-59	NH White	20		3	0	0	0	0		3	0	2021	29	8
2100		6	male	7	Straight	None use	50-59	NH White	20		3	0	0	0	0		2	0	2021	30	9
2100		6	male	7	Straight	None use	50-59	NH White	20		3	0	0	0	0		3	0	2021	31	10
2100		6	male	7	Straight	None use	50-59	NH White	20		3	0	0	0	0		5	0	2021	32	11
2100		6	male	7	Straight	None use	50-59	NH White	20		3	0	0	0	0		3	0	2021	33	12
2100		6	male	7	Straight	None use	50-59	NH White	20		3	0	0	0	0		5	0	2021	34	13
2100		6	male	7	Straight	None use	50-59	NH White	20		3	0	0	0	0		4	0	2021	35	14
2100		6	male	7	Straight	None use	50-59	NH White	20		3	0	0	0	0		3	0	2021	36	15
2100		6	male	7	Straight	None use	50-59	NH White	20		3	0	0	0	0		2	0	2021	37	16
2100		6	male	7	Straight	None use	50-59	NH White	20		3	0	0	0	0		0	0	2021	38	17
2100		6	male	7	Straight	None use	50-59	NH White	20		3	0	0	0	0		2	0	2022	39	18
2100		6	male	7	Straight	None use	50-59	NH White	20		3	0	0	0	0		1	0	2022	40	19
2100		6	male	7	Straight	None use	50-59	NH White	20		3	0	0	0	0		3	0	2022	41	20
2100		6	male	7	Straight	None use	50-59	NH White	20		3	0	0	0	0		2	0	2022	42	21
2100	2	6	male	7	Straight	None use	50-59	NH White	20	0	3	0	0	0	0	2020				1	22
2100	1	6	male	7	Straight	None use	50-59	NH White	20	0	3	0	0	0	0	2022				18	23
2100	1	6	male	7	Straight	None use	50-59	NH White	20	0	3	0	0	0	0	2022				19	24
2100	2	6	male	7	Straight	None use	50-59	NH White	20	0	3	0	0	0	0	2021				13	25
2100	1	6	male	7	Straight	None use	50-59	NH White	20	0	3	0	0	0	0	2021				12	26
2100	1	6	male	7	Straight	None use	50-59	NH White	20	0	3	0	0	0	0	2021				16	27
2100	2	6	male	7	Straight	None use	50-59	NH White	20	0	3	0	0	0	0	2020				5	28
2100	1	6	male	7	Straight	None use	50-59	NH White	20	0	3	0	0	0	0	2022				20	29
2100	1	6	male	7	Straight	None use	50-59	NH White	20	0	3	0	0	0	0	2021				9	30
2100	1	6	male	7	Straight	None use	50-59	NH White	20	0	3	0	0	0	0	2021				17	31
2100	3	6	male	7	Straight	None use	50-59	NH White	20	0	3	0	0	0	0	2020				4	32
2100	2	6	male	7	Straight	None use	50-59	NH White	20	0	3	0	0	0	0	2021				11	33
2100	2	6	male	7	Straight	None use	50-59	NH White	20	0	3	0	0	0	0	2020				2	34
2100	2	6	male	7	Straight	None use	50-59	NH White	20	0	3	0	0	0	0	2020				7	35
2100	0	6	male	7	Straight	None use	50-59	NH White	20	0	3	0	0	0	0	2022				21	36
2100	0	6	male	7	Straight	None use	50-59	NH White	20	0	3	0	0	0	0	2021				10	37
2100	2	6	male	7	Straight	None use	50-59	NH White	20	0	3	0	0	0	0	2020				6	38
2100	2	6	male	7	Straight	None use	50-59	NH White	20	0	3	0	0	0	0	2021				15	39
2100	5	6	male	7	Straight	None use	50-59	NH White	20	0	3	0	0	0	0	2020				3	40
2100	1	6	male	7	Straight	None use	50-59	NH White	20	0	3	0	0	0	0	2021				14	41
2100	2	6	male	7	Straight	None use	50-59	NH White	20	0	3	0	0	0	0	2021				8	42
2213		5	female	8	Straight	None use	40-49	NH White	1		3	0	0	0	0		18	1	2020	22	1
2213		5	female	8	Straight	None use	40-49	NH White	1		3	0	0	0	0		20	1	2020	23	2
2213		5	female	8	Straight	None use	40-49	NH White	1		3	0	0	0	0		13	1	2020	24	3
2213		5	female	8	Straight	None use	40-49	NH White	1		3	0	0	0	0		8	0	2020	25	4
2213		5	female	8	Straight	None use	40-49	NH White	1		3	0	0	0	0		7	0	2020	26	5
2213		5	female	8	Straight	None use	40-49	NH White	1		3	0	0	0	0		16	1	2021	27	6
2213		5	female	8	Straight	None use	40-49	NH White	1		3	0	0	0	0		15	1	2021	28	7
2213		5	female	8	Straight	None use	40-49	NH White	1		3	0	0	0	0		7	0	2021	29	8
2213		5	female	8	Straight	None use	40-49	NH White	1		3	0	0	0	0		12	1	2021	30	9
2213		5	female	8	Straight	None use	40-49	NH White	1		3	0	0	0	0		18	1	2021	31	10
2213		5	female	8	Straight	None use	40-49	NH White	1		3	0	0	0	0		11	1	2021	32	11
2213		5	female	8	Straight	None use	40-49	NH White	1		3	0	0	0	0		10	1	2021	33	12
2213		5	female	8	Straight	None use	40-49	NH White	1		3	0	0	0	0		14	1	2021	34	13
2213		5	female	8	Straight	None use	40-49	NH White	1		3	0	0	0	0		14	1	2021	35	14
2213		5	female	8	Straight	None use	40-49	NH White	1		3	0	0	0	0		12	1	2021	36	15
2213		5	female	8	Straight	None use	40-49	NH White	1		3	0	0	0	0		14	1	2021	37	16
2213		5	female	8	Straight	None use	40-49	NH White	1		3	0	0	0	0		19	1	2021	38	17
2213		5	female	8	Straight	None use	40-49	NH White	1		3	0	0	0	0		21	1	2022	39	18
2213		5	female	8	Straight	None use	40-49	NH White	1		3	0	0	0	0		8	0	2022	40	19
2213		5	female	8	Straight	None use	40-49	NH White	1		3	0	0	0	0		7	0	2022	41	20
2213		5	female	8	Straight	None use	40-49	NH White	1		3	0	0	0	0		10	1	2022	42	21
2213	12	5	female	8	Straight	None use	40-49	NH White	1	1	3	0	0	0	0	2020				1	22
2213	14	5	female	8	Straight	None use	40-49	NH White	1	1	3	0	0	0	0	2020				2	23
2213	11	5	female	8	Straight	None use	40-49	NH White	1	1	3	0	0	0	0	2021				6	24
2213	14	5	female	8	Straight	None use	40-49	NH White	1	1	3	0	0	0	0	2021				11	25
2213	14	5	female	8	Straight	None use	40-49	NH White	1	1	3	0	0	0	0	2021				14	26
2213	7	5	female	8	Straight	None use	40-49	NH White	1	0	3	0	0	0	0	2021				9	27
2213	14	5	female	8	Straight	None use	40-49	NH White	1	1	3	0	0	0	0	2022				21	28
2213	9	5	female	8	Straight	None use	40-49	NH White	1	0	3	0	0	0	0	2021				15	29
2213	13	5	female	8	Straight	None use	40-49	NH White	1	1	3	0	0	0	0	2021				16	30
2213	12	5	female	8	Straight	None use	40-49	NH White	1	1	3	0	0	0	0	2021				17	31
2213	5	5	female	8	Straight	None use	40-49	NH White	1	0	3	0	0	0	0	2020				3	32
2213	7	5	female	8	Straight	None use	40-49	NH White	1	0	3	0	0	0	0	2020				5	33
2213	6	5	female	8	Straight	None use	40-49	NH White	1	0	3	0	0	0	0	2021				12	34
2213	9	5	female	8	Straight	None use	40-49	NH White	1	0	3	0	0	0	0	2021				7	35
2213	14	5	female	8	Straight	None use	40-49	NH White	1	1	3	0	0	0	0	2021				13	36
2213	6	5	female	8	Straight	None use	40-49	NH White	1	0	3	0	0	0	0	2020				4	37
2213	7	5	female	8	Straight	None use	40-49	NH White	1	0	3	0	0	0	0	2021				8	38
2213	14	5	female	8	Straight	None use	40-49	NH White	1	1	3	0	0	0	0	2021				10	39
2213	7	5	female	8	Straight	None use	40-49	NH White	1	0	3	0	0	0	0	2022				20	40
2213	15	5	female	8	Straight	None use	40-49	NH White	1	1	3	0	0	0	0	2022				19	41
2213	11	5	female	8	Straight	None use	40-49	NH White	1	1	3	0	0	0	0	2022				18	42
2247		5	male	8	Straight	None use	50-59	NH White			3	0	0	0	0		2	0	2020	17	1
2247		5	male	8	Straight	None use	50-59	NH White			3	0	0	0	0		0	0	2020	18	2
2247		5	male	8	Straight	None use	50-59	NH White			3	0	0	0	0		1	0	2020	19	3
2247		5	male	8	Straight	None use	50-59	NH White			3	0	0	0	0		0	0	2020	20	4
2247		5	male	8	Straight	None use	50-59	NH White			3	0	0	0	0		0	0	2020	21	5
2247		5	male	8	Straight	None use	50-59	NH White			3	0	0	0	0		1	0	2020	22	6
2247		5	male	8	Straight	None use	50-59	NH White			3	0	0	0	0		0	0	2020	23	7
2247		5	male	8	Straight	None use	50-59	NH White			3	0	0	0	0		0	0	2021	24	8
2247		5	male	8	Straight	None use	50-59	NH White			3	0	0	0	0		1	0	2021	25	9
2247		5	male	8	Straight	None use	50-59	NH White			3	0	0	0	0		1	0	2021	26	10
2247		5	male	8	Straight	None use	50-59	NH White			3	0	0	0	0		0	0	2021	27	11
2247		5	male	8	Straight	None use	50-59	NH White			3	0	0	0	0		0	0	2021	28	12
2247		5	male	8	Straight	None use	50-59	NH White			3	0	0	0	0		0	0	2021	29	13
2247		5	male	8	Straight	None use	50-59	NH White			3	0	0	0	0		0	0	2021	30	14
2247		5	male	8	Straight	None use	50-59	NH White			3	0	0	0	0		1	0	2021	31	15
2247		5	male	8	Straight	None use	50-59	NH White			3	0	0	0	0		0	0	2021	32	16
2247		5	male	8	Straight	None use	50-59	NH White			3	0	0	0	0		0	0	2021	33	17
2247	2	5	male	8	Straight	None use	50-59	NH White		0	3	0	0	0	0	2020				2	18
2247	0	5	male	8	Straight	None use	50-59	NH White		0	3	0	0	0	0	2020				1	19
2247	0	5	male	8	Straight	None use	50-59	NH White		0	3	0	0	0	0	2021				14	20
2247	0	5	male	8	Straight	None use	50-59	NH White		0	3	0	0	0	0	2021				13	21
2247	0	5	male	8	Straight	None use	50-59	NH White		0	3	0	0	0	0	2021				15	22
2247	1	5	male	8	Straight	None use	50-59	NH White		0	3	0	0	0	0	2020				3	23
2247	1	5	male	8	Straight	None use	50-59	NH White		0	3	0	0	0	0	2021				9	24
2247	2	5	male	8	Straight	None use	50-59	NH White		0	3	0	0	0	0	2021				8	25
2247	2	5	male	8	Straight	None use	50-59	NH White		0	3	0	0	0	0	2021				12	26
2247	2	5	male	8	Straight	None use	50-59	NH White		0	3	0	0	0	0	2020				5	27
2247	2	5	male	8	Straight	None use	50-59	NH White		0	3	0	0	0	0	2020				6	28
2247	0	5	male	8	Straight	None use	50-59	NH White		0	3	0	0	0	0	2021				7	29
2247	0	5	male	8	Straight	None use	50-59	NH White		0	3	0	0	0	0	2021				16	30
2247	0	5	male	8	Straight	None use	50-59	NH White		0	3	0	0	0	0	2021				10	31
2247	2	5	male	8	Straight	None use	50-59	NH White		0	3	0	0	0	0	2020				4	32
2247	1	5	male	8	Straight	None use	50-59	NH White		0	3	0	0	0	0	2021				11	33
2255		3	male	7	Straight	None use	60-69	NH White			2	0	0	0	0		4	0	2020	15	1
2255		3	male	7	Straight	None use	60-69	NH White			2	0	0	0	0		3	0	2020	16	2
2255		3	male	7	Straight	None use	60-69	NH White			2	0	0	0	0		3	0	2020	17	3
2255		3	male	7	Straight	None use	60-69	NH White			2	0	0	0	0		1	0	2020	18	4
2255		3	male	7	Straight	None use	60-69	NH White			2	0	0	0	0		7	0	2020	19	5
2255		3	male	7	Straight	None use	60-69	NH White			2	0	0	0	0		3	0	2020	20	6
2255		3	male	7	Straight	None use	60-69	NH White			2	0	0	0	0		7	0	2021	21	7
2255		3	male	7	Straight	None use	60-69	NH White			2	0	0	0	0		7	0	2021	22	8
2255		3	male	7	Straight	None use	60-69	NH White			2	0	0	0	0		5	0	2021	23	9
2255		3	male	7	Straight	None use	60-69	NH White			2	0	0	0	0		6	0	2021	24	10
2255		3	male	7	Straight	None use	60-69	NH White			2	0	0	0	0		6	0	2021	25	11
2255		3	male	7	Straight	None use	60-69	NH White			2	0	0	0	0		3	0	2021	26	12
2255		3	male	7	Straight	None use	60-69	NH White			2	0	0	0	0		4	0	2022	27	13
2255		3	male	7	Straight	None use	60-69	NH White			2	0	0	0	0		4	0	2022	28	14
2255	9	3	male	7	Straight	None use	60-69	NH White		0	2	0	0	0	0	2021				9	15
2255	8	3	male	7	Straight	None use	60-69	NH White		0	2	0	0	0	0	2021				8	16
2255	7	3	male	7	Straight	None use	60-69	NH White		0	2	0	0	0	0	2021				11	17
2255	8	3	male	7	Straight	None use	60-69	NH White		0	2	0	0	0	0	2021				7	18
2255	6	3	male	7	Straight	None use	60-69	NH White		0	2	0	0	0	0	2022				13	19
2255	9	3	male	7	Straight	None use	60-69	NH White		0	2	0	0	0	0	2020				5	20
2255	6	3	male	7	Straight	None use	60-69	NH White		0	2	0	0	0	0	2020				4	21
2255	5	3	male	7	Straight	None use	60-69	NH White		0	2	0	0	0	0	2021				10	22
2255	1	3	male	7	Straight	None use	60-69	NH White		0	2	0	0	0	0	2022				14	23
2255	5	3	male	7	Straight	None use	60-69	NH White		0	2	0	0	0	0	2021				12	24
2255	8	3	male	7	Straight	None use	60-69	NH White		0	2	0	0	0	0	2020				3	25
2255	5	3	male	7	Straight	None use	60-69	NH White		0	2	0	0	0	0	2020				1	26
2255	13	3	male	7	Straight	None use	60-69	NH White		1	2	0	0	0	0	2020				6	27
2255	5	3	male	7	Straight	None use	60-69	NH White		0	2	0	0	0	0	2020				2	28
2261		6	female	7	Straight	None use	70+	NH White			2	0	0	0	0		1	0	2020	3	1
2261		6	female	7	Straight	None use	70+	NH White			2	0	0	0	0		0	0	2020	4	2
2261	0	6	female	7	Straight	None use	70+	NH White		0	2	0	0	0	0	2020				1	3
2261	0	6	female	7	Straight	None use	70+	NH White		0	2	0	0	0	0	2020				2	4
2294		5	female	8	Straight	MJ only	30-39	NH White			3	0	0	0	0		3	0	2020	10	1
2294		5	female	8	Straight	MJ only	30-39	NH White			3	0	0	0	0		0	0	2020	11	2
2294		5	female	8	Straight	MJ only	30-39	NH White			3	0	0	0	0		1	0	2020	12	3
2294		5	female	8	Straight	MJ only	30-39	NH White			3	0	0	0	0		2	0	2021	13	4
2294		5	female	8	Straight	MJ only	30-39	NH White			3	0	0	0	0		2	0	2021	14	5
2294		5	female	8	Straight	MJ only	30-39	NH White			3	0	0	0	0		0	0	2021	15	6
2294		5	female	8	Straight	MJ only	30-39	NH White			3	0	0	0	0		4	0	2021	16	7
2294		5	female	8	Straight	MJ only	30-39	NH White			3	0	0	0	0		0	0	2021	17	8
2294		5	female	8	Straight	MJ only	30-39	NH White			3	0	0	0	0		1	0	2022	18	9
2294	2	5	female	8	Straight	MJ only	30-39	NH White		0	3	0	0	0	0	2021				7	10
2294	2	5	female	8	Straight	MJ only	30-39	NH White		0	3	0	0	0	0	2021				6	11
2294	1	5	female	8	Straight	MJ only	30-39	NH White		0	3	0	0	0	0	2020				1	12
2294	2	5	female	8	Straight	MJ only	30-39	NH White		0	3	0	0	0	0	2020				3	13
2294	2	5	female	8	Straight	MJ only	30-39	NH White		0	3	0	0	0	0	2022				9	14
2294	0	5	female	8	Straight	MJ only	30-39	NH White		0	3	0	0	0	0	2020				2	15
2294	1	5	female	8	Straight	MJ only	30-39	NH White		0	3	0	0	0	0	2021				5	16
2294	3	5	female	8	Straight	MJ only	30-39	NH White		0	3	0	0	0	0	2021				8	17
2294	1	5	female	8	Straight	MJ only	30-39	NH White		0	3	0	0	0	0	2021				4	18
2305		5	male	8	Straight	None use	60-69	NH White	12		3	0	0	0	0		8	0	2021	10	1
2305		5	male	8	Straight	None use	60-69	NH White	12		3	0	0	0	0		0	0	2021	11	2
2305		5	male	8	Straight	None use	60-69	NH White	12		3	0	0	0	0		2	0	2021	12	3
2305		5	male	8	Straight	None use	60-69	NH White	12		3	0	0	0	0		3	0	2021	13	4
2305		5	male	8	Straight	None use	60-69	NH White	12		3	0	0	0	0		3	0	2021	14	5
2305		5	male	8	Straight	None use	60-69	NH White	12		3	0	0	0	0		2	0	2022	15	6
2305		5	male	8	Straight	None use	60-69	NH White	12		3	0	0	0	0		0	0	2022	16	7
2305		5	male	8	Straight	None use	60-69	NH White	12		3	0	0	0	0		1	0	2022	17	8
2305		5	male	8	Straight	None use	60-69	NH White	12		3	0	0	0	0		0	0	2022	18	9
2305	0	5	male	8	Straight	None use	60-69	NH White	12	0	3	0	0	0	0	2021				2	10
2305	4	5	male	8	Straight	None use	60-69	NH White	12	0	3	0	0	0	0	2021				1	11
2305	0	5	male	8	Straight	None use	60-69	NH White	12	0	3	0	0	0	0	2022				7	12
2305	0	5	male	8	Straight	None use	60-69	NH White	12	0	3	0	0	0	0	2021				3	13
2305	1	5	male	8	Straight	None use	60-69	NH White	12	0	3	0	0	0	0	2021				4	14
2305	5	5	male	8	Straight	None use	60-69	NH White	12	0	3	0	0	0	0	2021				5	15
2305	0	5	male	8	Straight	None use	60-69	NH White	12	0	3	0	0	0	0	2022				9	16
2305	0	5	male	8	Straight	None use	60-69	NH White	12	0	3	0	0	0	0	2022				8	17
2305	4	5	male	8	Straight	None use	60-69	NH White	12	0	3	0	0	0	0	2022				6	18
2342		5	female	9	Straight	None use	30-39	NH White			3	0	0	0	0		0	0	2020	18	1
2342		5	female	9	Straight	None use	30-39	NH White			3	0	0	0	0		0	0	2020	19	2
2342		5	female	9	Straight	None use	30-39	NH White			3	0	0	0	0		0	0	2020	20	3
2342		5	female	9	Straight	None use	30-39	NH White			3	0	0	0	0		1	0	2020	21	4
2342		5	female	9	Straight	None use	30-39	NH White			3	0	0	0	0		0	0	2020	22	5
2342		5	female	9	Straight	None use	30-39	NH White			3	0	0	0	0		0	0	2020	23	6
2342		5	female	9	Straight	None use	30-39	NH White			3	0	0	0	0		0	0	2020	24	7
2342		5	female	9	Straight	None use	30-39	NH White			3	0	0	0	0		1	0	2021	25	8
2342		5	female	9	Straight	None use	30-39	NH White			3	0	0	0	0		1	0	2021	26	9
2342		5	female	9	Straight	None use	30-39	NH White			3	0	0	0	0		1	0	2021	27	10
2342		5	female	9	Straight	None use	30-39	NH White			3	0	0	0	0		2	0	2021	28	11
2342		5	female	9	Straight	None use	30-39	NH White			3	0	0	0	0		2	0	2021	29	12
2342		5	female	9	Straight	None use	30-39	NH White			3	0	0	0	0		1	0	2021	30	13
2342		5	female	9	Straight	None use	30-39	NH White			3	0	0	0	0		1	0	2021	31	14
2342		5	female	9	Straight	None use	30-39	NH White			3	0	0	0	0		2	0	2021	32	15
2342		5	female	9	Straight	None use	30-39	NH White			3	0	0	0	0		1	0	2021	33	16
2342		5	female	9	Straight	None use	30-39	NH White			3	0	0	0	0		1	0	2022	34	17
2342	4	5	female	9	Straight	None use	30-39	NH White		0	3	0	0	0	0	2022				17	18
2342	4	5	female	9	Straight	None use	30-39	NH White		0	3	0	0	0	0	2020				5	19
2342	4	5	female	9	Straight	None use	30-39	NH White		0	3	0	0	0	0	2020				6	20
2342	5	5	female	9	Straight	None use	30-39	NH White		0	3	0	0	0	0	2021				10	21
2342	5	5	female	9	Straight	None use	30-39	NH White		0	3	0	0	0	0	2021				15	22
2342	5	5	female	9	Straight	None use	30-39	NH White		0	3	0	0	0	0	2021				9	23
2342	3	5	female	9	Straight	None use	30-39	NH White		0	3	0	0	0	0	2021				13	24
2342	0	5	female	9	Straight	None use	30-39	NH White		0	3	0	0	0	0	2020				1	25
2342	6	5	female	9	Straight	None use	30-39	NH White		0	3	0	0	0	0	2021				14	26
2342	3	5	female	9	Straight	None use	30-39	NH White		0	3	0	0	0	0	2020				7	27
2342	1	5	female	9	Straight	None use	30-39	NH White		0	3	0	0	0	0	2020				4	28
2342	2	5	female	9	Straight	None use	30-39	NH White		0	3	0	0	0	0	2020				3	29
2342	5	5	female	9	Straight	None use	30-39	NH White		0	3	0	0	0	0	2021				12	30
2342	1	5	female	9	Straight	None use	30-39	NH White		0	3	0	0	0	0	2020				2	31
2342	5	5	female	9	Straight	None use	30-39	NH White		0	3	0	0	0	0	2021				11	32
2342	5	5	female	9	Straight	None use	30-39	NH White		0	3	0	0	0	0	2021				8	33
2342	5	5	female	9	Straight	None use	30-39	NH White		0	3	0	0	0	0	2021				16	34
2391		6	female	8	Straight	None use	60-69	NH White			2	0	0	0	0		1	0	2020	2	1
2391	3	6	female	8	Straight	None use	60-69	NH White		0	2	0	0	0	0	2020				1	2
2463		5	male	6	Straight	None use	70+	NH White			3	0	0	0	0		5	0	2020	21	1
2463		5	male	6	Straight	None use	70+	NH White			3	0	0	0	0		2	0	2020	22	2
2463		5	male	6	Straight	None use	70+	NH White			3	0	0	0	0		4	0	2020	23	3
2463		5	male	6	Straight	None use	70+	NH White			3	0	0	0	0		2	0	2020	24	4
2463		5	male	6	Straight	None use	70+	NH White			3	0	0	0	0		6	0	2020	25	5
2463		5	male	6	Straight	None use	70+	NH White			3	0	0	0	0		2	0	2020	26	6
2463		5	male	6	Straight	None use	70+	NH White			3	0	0	0	0		1	0	2020	27	7
2463		5	male	6	Straight	None use	70+	NH White			3	0	0	0	0		4	0	2021	28	8
2463		5	male	6	Straight	None use	70+	NH White			3	0	0	0	0		5	0	2021	29	9
2463		5	male	6	Straight	None use	70+	NH White			3	0	0	0	0		2	0	2021	30	10
2463		5	male	6	Straight	None use	70+	NH White			3	0	0	0	0		4	0	2021	31	11
2463		5	male	6	Straight	None use	70+	NH White			3	0	0	0	0		3	0	2021	32	12
2463		5	male	6	Straight	None use	70+	NH White			3	0	0	0	0		2	0	2021	33	13
2463		5	male	6	Straight	None use	70+	NH White			3	0	0	0	0		3	0	2021	34	14
2463		5	male	6	Straight	None use	70+	NH White			3	0	0	0	0		2	0	2021	35	15
2463		5	male	6	Straight	None use	70+	NH White			3	0	0	0	0		2	0	2021	36	16
2463		5	male	6	Straight	None use	70+	NH White			3	0	0	0	0		1	0	2021	37	17
2463		5	male	6	Straight	None use	70+	NH White			3	0	0	0	0		4	0	2022	38	18
2463		5	male	6	Straight	None use	70+	NH White			3	0	0	0	0		7	0	2022	39	19
2463		5	male	6	Straight	None use	70+	NH White			3	0	0	0	0		1	0	2022	40	20
2463	0	5	male	6	Straight	None use	70+	NH White		0	3	0	0	0	0	2020				3	21
2463	3	5	male	6	Straight	None use	70+	NH White		0	3	0	0	0	0	2021				8	22
2463	2	5	male	6	Straight	None use	70+	NH White		0	3	0	0	0	0	2021				14	23
2463	0	5	male	6	Straight	None use	70+	NH White		0	3	0	0	0	0	2021				16	24
2463	1	5	male	6	Straight	None use	70+	NH White		0	3	0	0	0	0	2021				17	25
2463	1	5	male	6	Straight	None use	70+	NH White		0	3	0	0	0	0	2020				1	26
2463	1	5	male	6	Straight	None use	70+	NH White		0	3	0	0	0	0	2021				15	27
2463	2	5	male	6	Straight	None use	70+	NH White		0	3	0	0	0	0	2022				20	28
2463	2	5	male	6	Straight	None use	70+	NH White		0	3	0	0	0	0	2021				9	29
2463	0	5	male	6	Straight	None use	70+	NH White		0	3	0	0	0	0	2020				2	30
2463	1	5	male	6	Straight	None use	70+	NH White		0	3	0	0	0	0	2020				5	31
2463	1	5	male	6	Straight	None use	70+	NH White		0	3	0	0	0	0	2022				19	32
2463	0	5	male	6	Straight	None use	70+	NH White		0	3	0	0	0	0	2020				6	33
2463	2	5	male	6	Straight	None use	70+	NH White		0	3	0	0	0	0	2021				10	34
2463	1	5	male	6	Straight	None use	70+	NH White		0	3	0	0	0	0	2021				11	35
2463	2	5	male	6	Straight	None use	70+	NH White		0	3	0	0	0	0	2021				12	36
2463	0	5	male	6	Straight	None use	70+	NH White		0	3	0	0	0	0	2021				13	37
2463	0	5	male	6	Straight	None use	70+	NH White		0	3	0	0	0	0	2020				7	38
2463	1	5	male	6	Straight	None use	70+	NH White		0	3	0	0	0	0	2020				4	39
2463	2	5	male	6	Straight	None use	70+	NH White		0	3	0	0	0	0	2022				18	40
2536		4	male	7	Straight	None use	30-39	NH White			3	0	0	0	0		6	0	2020	5	1
2536		4	male	7	Straight	None use	30-39	NH White			3	0	0	0	0		6	0	2020	6	2
2536		4	male	7	Straight	None use	30-39	NH White			3	0	0	0	0		2	0	2020	7	3
2536		4	male	7	Straight	None use	30-39	NH White			3	0	0	0	0		2	0	2020	8	4
2536	5	4	male	7	Straight	None use	30-39	NH White		0	3	0	0	0	0	2020				1	5
2536	2	4	male	7	Straight	None use	30-39	NH White		0	3	0	0	0	0	2020				4	6
2536	3	4	male	7	Straight	None use	30-39	NH White		0	3	0	0	0	0	2020				3	7
2536	6	4	male	7	Straight	None use	30-39	NH White		0	3	0	0	0	0	2020				2	8
2589		5	female	4	Straight	None use	60-69	NH White			3	0	0	0	0		23	1	2020	3	1
2589		5	female	4	Straight	None use	60-69	NH White			3	0	0	0	0		23	1	2020	4	2
2589	21	5	female	4	Straight	None use	60-69	NH White		1	3	0	0	0	0	2020				2	3
2589	20	5	female	4	Straight	None use	60-69	NH White		1	3	0	0	0	0	2020				1	4
2614		5	male	6	Straight	None use	40-49	NH Asian			2	0	0	0	0		3	0	2020	27	1
2614		5	male	6	Straight	None use	40-49	NH Asian			2	0	0	0	0		5	0	2020	28	2
2614		5	male	6	Straight	None use	40-49	NH Asian			2	0	0	0	0		2	0	2020	29	3
2614		5	male	6	Straight	None use	40-49	NH Asian			2	0	0	0	0		5	0	2020	30	4
2614		5	male	6	Straight	None use	40-49	NH Asian			2	0	0	0	0		4	0	2020	31	5
2614		5	male	6	Straight	None use	40-49	NH Asian			2	0	0	0	0		5	0	2020	32	6
2614		5	male	6	Straight	None use	40-49	NH Asian			2	0	0	0	0		4	0	2020	33	7
2614		5	male	6	Straight	None use	40-49	NH Asian			2	0	0	0	0		3	0	2020	34	8
2614		5	male	6	Straight	None use	40-49	NH Asian			2	0	0	0	0		1	0	2020	35	9
2614		5	male	6	Straight	None use	40-49	NH Asian			2	0	0	0	0		4	0	2021	36	10
2614		5	male	6	Straight	None use	40-49	NH Asian			2	0	0	0	0		1	0	2021	37	11
2614		5	male	6	Straight	None use	40-49	NH Asian			2	0	0	0	0		4	0	2021	38	12
2614		5	male	6	Straight	None use	40-49	NH Asian			2	0	0	0	0		5	0	2021	39	13
2614		5	male	6	Straight	None use	40-49	NH Asian			2	0	0	0	0		3	0	2021	40	14
2614		5	male	6	Straight	None use	40-49	NH Asian			2	0	0	0	0		5	0	2021	41	15
2614		5	male	6	Straight	None use	40-49	NH Asian			2	0	0	0	0		2	0	2021	42	16
2614		5	male	6	Straight	None use	40-49	NH Asian			2	0	0	0	0		1	0	2021	43	17
2614		5	male	6	Straight	None use	40-49	NH Asian			2	0	0	0	0		4	0	2021	44	18
2614		5	male	6	Straight	None use	40-49	NH Asian			2	0	0	0	0		1	0	2021	45	19
2614		5	male	6	Straight	None use	40-49	NH Asian			2	0	0	0	0		1	0	2021	46	20
2614		5	male	6	Straight	None use	40-49	NH Asian			2	0	0	0	0		1	0	2021	47	21
2614		5	male	6	Straight	None use	40-49	NH Asian			2	0	0	0	0		1	0	2021	48	22
2614		5	male	6	Straight	None use	40-49	NH Asian			2	0	0	0	0		2	0	2021	49	23
2614		5	male	6	Straight	None use	40-49	NH Asian			2	0	0	0	0		4	0	2022	50	24
2614		5	male	6	Straight	None use	40-49	NH Asian			2	0	0	0	0		2	0	2022	51	25
2614		5	male	6	Straight	None use	40-49	NH Asian			2	0	0	0	0		4	0	2022	52	26
2614	5	5	male	6	Straight	None use	40-49	NH Asian		0	2	0	0	0	0	2021				13	27
2614	5	5	male	6	Straight	None use	40-49	NH Asian		0	2	0	0	0	0	2022				25	28
2614	2	5	male	6	Straight	None use	40-49	NH Asian		0	2	0	0	0	0	2020				5	29
2614	5	5	male	6	Straight	None use	40-49	NH Asian		0	2	0	0	0	0	2020				1	30
2614	4	5	male	6	Straight	None use	40-49	NH Asian		0	2	0	0	0	0	2021				21	31
2614	2	5	male	6	Straight	None use	40-49	NH Asian		0	2	0	0	0	0	2021				19	32
2614	4	5	male	6	Straight	None use	40-49	NH Asian		0	2	0	0	0	0	2021				23	33
2614	5	5	male	6	Straight	None use	40-49	NH Asian		0	2	0	0	0	0	2021				11	34
2614	6	5	male	6	Straight	None use	40-49	NH Asian		0	2	0	0	0	0	2021				22	35
2614	6	5	male	6	Straight	None use	40-49	NH Asian		0	2	0	0	0	0	2020				4	36
2614	5	5	male	6	Straight	None use	40-49	NH Asian		0	2	0	0	0	0	2020				9	37
2614	6	5	male	6	Straight	None use	40-49	NH Asian		0	2	0	0	0	0	2021				12	38
2614	5	5	male	6	Straight	None use	40-49	NH Asian		0	2	0	0	0	0	2020				6	39
2614	5	5	male	6	Straight	None use	40-49	NH Asian		0	2	0	0	0	0	2022				24	40
2614	7	5	male	6	Straight	None use	40-49	NH Asian		0	2	0	0	0	0	2020				8	41
2614	5	5	male	6	Straight	None use	40-49	NH Asian		0	2	0	0	0	0	2021				15	42
2614	4	5	male	6	Straight	None use	40-49	NH Asian		0	2	0	0	0	0	2020				3	43
2614	1	5	male	6	Straight	None use	40-49	NH Asian		0	2	0	0	0	0	2021				17	44
2614	4	5	male	6	Straight	None use	40-49	NH Asian		0	2	0	0	0	0	2022				26	45
2614	4	5	male	6	Straight	None use	40-49	NH Asian		0	2	0	0	0	0	2021				18	46
2614	2	5	male	6	Straight	None use	40-49	NH Asian		0	2	0	0	0	0	2021				16	47
2614	6	5	male	6	Straight	None use	40-49	NH Asian		0	2	0	0	0	0	2021				14	48
2614	3	5	male	6	Straight	None use	40-49	NH Asian		0	2	0	0	0	0	2021				10	49
2614	5	5	male	6	Straight	None use	40-49	NH Asian		0	2	0	0	0	0	2020				2	50
2614	7	5	male	6	Straight	None use	40-49	NH Asian		0	2	0	0	0	0	2020				7	51
2614	2	5	male	6	Straight	None use	40-49	NH Asian		0	2	0	0	0	0	2021				20	52
2655		5	female	7	Straight	None use	40-49	NH Asian			3	0	0	0	0		1	0	2020	16	1
2655		5	female	7	Straight	None use	40-49	NH Asian			3	0	0	0	0		1	0	2020	17	2
2655		5	female	7	Straight	None use	40-49	NH Asian			3	0	0	0	0		1	0	2020	18	3
2655		5	female	7	Straight	None use	40-49	NH Asian			3	0	0	0	0		1	0	2020	19	4
2655		5	female	7	Straight	None use	40-49	NH Asian			3	0	0	0	0		1	0	2020	20	5
2655		5	female	7	Straight	None use	40-49	NH Asian			3	0	0	0	0		1	0	2020	21	6
2655		5	female	7	Straight	None use	40-49	NH Asian			3	0	0	0	0		1	0	2020	22	7
2655		5	female	7	Straight	None use	40-49	NH Asian			3	0	0	0	0		0	0	2021	23	8
2655		5	female	7	Straight	None use	40-49	NH Asian			3	0	0	0	0		1	0	2021	24	9
2655		5	female	7	Straight	None use	40-49	NH Asian			3	0	0	0	0		1	0	2021	25	10
2655		5	female	7	Straight	None use	40-49	NH Asian			3	0	0	0	0		1	0	2021	26	11
2655		5	female	7	Straight	None use	40-49	NH Asian			3	0	0	0	0		1	0	2021	27	12
2655		5	female	7	Straight	None use	40-49	NH Asian			3	0	0	0	0		1	0	2021	28	13
2655		5	female	7	Straight	None use	40-49	NH Asian			3	0	0	0	0		1	0	2021	29	14
2655		5	female	7	Straight	None use	40-49	NH Asian			3	0	0	0	0		1	0	2021	30	15
2655	0	5	female	7	Straight	None use	40-49	NH Asian		0	3	0	0	0	0	2021				8	16
2655	2	5	female	7	Straight	None use	40-49	NH Asian		0	3	0	0	0	0	2020				4	17
2655	0	5	female	7	Straight	None use	40-49	NH Asian		0	3	0	0	0	0	2020				3	18
2655	0	5	female	7	Straight	None use	40-49	NH Asian		0	3	0	0	0	0	2021				13	19
2655	2	5	female	7	Straight	None use	40-49	NH Asian		0	3	0	0	0	0	2020				2	20
2655	1	5	female	7	Straight	None use	40-49	NH Asian		0	3	0	0	0	0	2020				5	21
2655	0	5	female	7	Straight	None use	40-49	NH Asian		0	3	0	0	0	0	2021				9	22
2655	1	5	female	7	Straight	None use	40-49	NH Asian		0	3	0	0	0	0	2020				1	23
2655	1	5	female	7	Straight	None use	40-49	NH Asian		0	3	0	0	0	0	2021				12	24
2655	0	5	female	7	Straight	None use	40-49	NH Asian		0	3	0	0	0	0	2020				6	25
2655	0	5	female	7	Straight	None use	40-49	NH Asian		0	3	0	0	0	0	2021				11	26
2655	1	5	female	7	Straight	None use	40-49	NH Asian		0	3	0	0	0	0	2021				14	27
2655	2	5	female	7	Straight	None use	40-49	NH Asian		0	3	0	0	0	0	2020				7	28
2655	1	5	female	7	Straight	None use	40-49	NH Asian		0	3	0	0	0	0	2021				15	29
2655	2	5	female	7	Straight	None use	40-49	NH Asian		0	3	0	0	0	0	2021				10	30
2683		6	male	7	Straight	None use	60-69	NH White			2	0	0	0	0		5	0	2020	23	1
2683		6	male	7	Straight	None use	60-69	NH White			2	0	0	0	0		7	0	2020	24	2
2683		6	male	7	Straight	None use	60-69	NH White			2	0	0	0	0		5	0	2020	25	3
2683		6	male	7	Straight	None use	60-69	NH White			2	0	0	0	0		4	0	2020	26	4
2683		6	male	7	Straight	None use	60-69	NH White			2	0	0	0	0		6	0	2020	27	5
2683		6	male	7	Straight	None use	60-69	NH White			2	0	0	0	0		4	0	2020	28	6
2683		6	male	7	Straight	None use	60-69	NH White			2	0	0	0	0		7	0	2020	29	7
2683		6	male	7	Straight	None use	60-69	NH White			2	0	0	0	0		6	0	2020	30	8
2683		6	male	7	Straight	None use	60-69	NH White			2	0	0	0	0		6	0	2021	31	9
2683		6	male	7	Straight	None use	60-69	NH White			2	0	0	0	0		6	0	2021	32	10
2683		6	male	7	Straight	None use	60-69	NH White			2	0	0	0	0		7	0	2021	33	11
2683		6	male	7	Straight	None use	60-69	NH White			2	0	0	0	0		8	0	2021	34	12
2683		6	male	7	Straight	None use	60-69	NH White			2	0	0	0	0		7	0	2021	35	13
2683		6	male	7	Straight	None use	60-69	NH White			2	0	0	0	0		1	0	2021	36	14
2683		6	male	7	Straight	None use	60-69	NH White			2	0	0	0	0		7	0	2021	37	15
2683		6	male	7	Straight	None use	60-69	NH White			2	0	0	0	0		10	1	2021	38	16
2683		6	male	7	Straight	None use	60-69	NH White			2	0	0	0	0		2	0	2021	39	17
2683		6	male	7	Straight	None use	60-69	NH White			2	0	0	0	0		3	0	2021	40	18
2683		6	male	7	Straight	None use	60-69	NH White			2	0	0	0	0		3	0	2022	41	19
2683		6	male	7	Straight	None use	60-69	NH White			2	0	0	0	0		5	0	2022	42	20
2683		6	male	7	Straight	None use	60-69	NH White			2	0	0	0	0		11	1	2022	43	21
2683		6	male	7	Straight	None use	60-69	NH White			2	0	0	0	0		5	0	2022	44	22
2683	1	6	male	7	Straight	None use	60-69	NH White		0	2	0	0	0	0	2021				12	23
2683	2	6	male	7	Straight	None use	60-69	NH White		0	2	0	0	0	0	2021				17	24
2683	4	6	male	7	Straight	None use	60-69	NH White		0	2	0	0	0	0	2022				22	25
2683	0	6	male	7	Straight	None use	60-69	NH White		0	2	0	0	0	0	2021				18	26
2683	3	6	male	7	Straight	None use	60-69	NH White		0	2	0	0	0	0	2021				11	27
2683	4	6	male	7	Straight	None use	60-69	NH White		0	2	0	0	0	0	2022				21	28
2683	1	6	male	7	Straight	None use	60-69	NH White		0	2	0	0	0	0	2021				13	29
2683	0	6	male	7	Straight	None use	60-69	NH White		0	2	0	0	0	0	2022				19	30
2683	2	6	male	7	Straight	None use	60-69	NH White		0	2	0	0	0	0	2020				7	31
2683	13	6	male	7	Straight	None use	60-69	NH White		1	2	0	0	0	0	2021				16	32
2683	3	6	male	7	Straight	None use	60-69	NH White		0	2	0	0	0	0	2020				5	33
2683	1	6	male	7	Straight	None use	60-69	NH White		0	2	0	0	0	0	2020				6	34
2683	1	6	male	7	Straight	None use	60-69	NH White		0	2	0	0	0	0	2020				2	35
2683	4	6	male	7	Straight	None use	60-69	NH White		0	2	0	0	0	0	2022				20	36
2683	2	6	male	7	Straight	None use	60-69	NH White		0	2	0	0	0	0	2021				9	37
2683	1	6	male	7	Straight	None use	60-69	NH White		0	2	0	0	0	0	2020				4	38
2683	2	6	male	7	Straight	None use	60-69	NH White		0	2	0	0	0	0	2020				8	39
2683	4	6	male	7	Straight	None use	60-69	NH White		0	2	0	0	0	0	2021				15	40
2683	1	6	male	7	Straight	None use	60-69	NH White		0	2	0	0	0	0	2021				14	41
2683	3	6	male	7	Straight	None use	60-69	NH White		0	2	0	0	0	0	2020				1	42
2683	0	6	male	7	Straight	None use	60-69	NH White		0	2	0	0	0	0	2020				3	43
2683	6	6	male	7	Straight	None use	60-69	NH White		0	2	0	0	0	0	2021				10	44
2691		5	female	8	Straight	None use	70+	NH White	1		3	0	0	0	0		0	0	2021	12	1
2691		5	female	8	Straight	None use	70+	NH White	1		3	0	0	0	0		0	0	2021	13	2
2691		5	female	8	Straight	None use	70+	NH White	1		3	0	0	0	0		1	0	2021	14	3
2691		5	female	8	Straight	None use	70+	NH White	1		3	0	0	0	0		1	0	2021	15	4
2691		5	female	8	Straight	None use	70+	NH White	1		3	0	0	0	0		0	0	2021	16	5
2691		5	female	8	Straight	None use	70+	NH White	1		3	0	0	0	0		0	0	2021	17	6
2691		5	female	8	Straight	None use	70+	NH White	1		3	0	0	0	0		0	0	2021	18	7
2691		5	female	8	Straight	None use	70+	NH White	1		3	0	0	0	0		2	0	2022	19	8
2691		5	female	8	Straight	None use	70+	NH White	1		3	0	0	0	0		0	0	2022	20	9
2691		5	female	8	Straight	None use	70+	NH White	1		3	0	0	0	0		0	0	2022	21	10
2691		5	female	8	Straight	None use	70+	NH White	1		3	0	0	0	0		0	0	2022	22	11
2691	0	5	female	8	Straight	None use	70+	NH White	1	0	3	0	0	0	0	2021				5	12
2691	0	5	female	8	Straight	None use	70+	NH White	1	0	3	0	0	0	0	2021				3	13
2691	0	5	female	8	Straight	None use	70+	NH White	1	0	3	0	0	0	0	2022				11	14
2691	0	5	female	8	Straight	None use	70+	NH White	1	0	3	0	0	0	0	2021				1	15
2691	0	5	female	8	Straight	None use	70+	NH White	1	0	3	0	0	0	0	2022				9	16
2691	0	5	female	8	Straight	None use	70+	NH White	1	0	3	0	0	0	0	2021				6	17
2691	0	5	female	8	Straight	None use	70+	NH White	1	0	3	0	0	0	0	2022				8	18
2691	0	5	female	8	Straight	None use	70+	NH White	1	0	3	0	0	0	0	2021				7	19
2691	0	5	female	8	Straight	None use	70+	NH White	1	0	3	0	0	0	0	2021				2	20
2691	0	5	female	8	Straight	None use	70+	NH White	1	0	3	0	0	0	0	2022				10	21
2691	0	5	female	8	Straight	None use	70+	NH White	1	0	3	0	0	0	0	2021				4	22
2757		3	male	10	Straight	None use	70+	NH White	0		3	0	0	0	0		0	0	2021	13	1
2757		3	male	10	Straight	None use	70+	NH White	0		3	0	0	0	0		0	0	2021	14	2
2757		3	male	10	Straight	None use	70+	NH White	0		3	0	0	0	0		1	0	2021	15	3
2757		3	male	10	Straight	None use	70+	NH White	0		3	0	0	0	0		0	0	2021	16	4
2757		3	male	10	Straight	None use	70+	NH White	0		3	0	0	0	0		0	0	2021	17	5
2757		3	male	10	Straight	None use	70+	NH White	0		3	0	0	0	0		1	0	2021	18	6
2757		3	male	10	Straight	None use	70+	NH White	0		3	0	0	0	0		0	0	2021	19	7
2757		3	male	10	Straight	None use	70+	NH White	0		3	0	0	0	0		0	0	2021	20	8
2757		3	male	10	Straight	None use	70+	NH White	0		3	0	0	0	0		2	0	2021	21	9
2757		3	male	10	Straight	None use	70+	NH White	0		3	0	0	0	0		2	0	2021	22	10
2757		3	male	10	Straight	None use	70+	NH White	0		3	0	0	0	0		0	0	2022	23	11
2757		3	male	10	Straight	None use	70+	NH White	0		3	0	0	0	0		0	0	2022	24	12
2757	0	3	male	10	Straight	None use	70+	NH White	0	0	3	0	0	0	0	2021				6	13
[truncated: 706,166 more rows]
